# Supplementary material for: Genome-Wide Association Study Reveals Candidate Genes Involved in Fruit Trait Variation in Persian Walnut (Juglans regia L.)
Source: Front Plant Sci. 2021 Jan 8;11:607213. doi: 10.3389/fpls.2020.607213 (PMC7873874; doi:10.3389/fpls.2020.607213)
Supplement: Supplementary Table 1 — Description of the 25 studied traits with the methodologies used for the different years of evaluation, for the walnut GWAS analysis. [file Table_1.XLSX]

## Sheet: S1 Table
Trait	Description	Unit a	Method b
			2017	2018	2019
Nut morphometrics related traits
Nut Length	The largest length of the nut from the base to the end	mm	Caliper (100 w.)	X-ray CT (50 w.)	-
Nut Face Diameter	The largest longitudinal section of the nut through suture	mm	Caliper (100 w.)	X-ray CT (50 w.)	-
Nut Profile Diameter	The largest longitudinal section of the nut perpendicular to suture	mm	Caliper (100 w.)	X-ray CT (50 w.)	-
Nut Surface Area	Surface area of the nut	mm2	-	X-ray CT (50 w.)	-
Nut shape and texture related traits
Nut Shape VA3D	Shape factor of the nut	-	-	X-ray CT (50 w.)	-
Nut Feret Shape 3D	Feret shape factor of the nut	-	-	X-ray CT (50 w.)	-
Nut Sphericity	Roundness factor of the nut	-	-	X-ray CT (50 w.)	-
Shell Rugosity	Surface roughness factor of the shell	-	-	X-ray CT (50 w.)	-
Volume related traits
Nut Volume	Volume of the nut	mm3	-	X-ray CT (50 w.)	-
Shell Volume	Volume of the shell	mm3	-	X-ray CT (50 w.)	-
Kernel Volume	Volume of the kernel	mm3	-	X-ray CT (50 w.)	-
Empty Space Volume	Volume of the empty space	mm3	-	X-ray CT (50 w.)	-
Kernel Filling Ratio	Ratio of the kernel volume to the total volume of the nut	%	-	X-ray CT (50 w.)	-
Weight related traits
Nut Weight	Weight of 100 nuts	g	Electronic scale (100 w.)	Electronic scale (100 w.)	Electronic scale (100 w.)
X3 Extreme Groups	Ratio of the number of walnuts in the 3 extreme weight groups to the total groups	%	Electronic scale (100 w.)	Electronic scale (100 w.)	Electronic scale (100 w.)
Kernel Weight	Weight of 50 kernels	g	Electronic scale (50 w.)	Electronic scale (50 w.)	Electronic scale (50 w.)
Breaking Yield	Ratio of the 50 kernels' weight to the 50 nuts' weight	%	Electronic scale (50 w.)	Electronic scale (50 w.)	Electronic scale (50 w.)
Cracking related traits
Nut Face Strength	Necessary force to crack the nut on the face	N	Texture analyzer (25 w.)	Texture analyzer (25 w.)	Texture analyzer (25 w.)
Nut Suture Strength	Necessary force to crack the nut on the suture	N	Texture analyzer (25 w.)	Texture analyzer (25 w.)	Texture analyzer (25 w.)
Shell Thickness	Thickness of the shell	mm	-	X-ray CT (50 w.)	-
Nutritional components
Saturated Fatty Acids	Ratio of the saturated fatty acids content to the total fatty acids content	%	-	GC (100 g of kernel)	-
Polyunsaturated Fatty Acids	Ratio of the polyunsaturated fatty acids content to the total fatty acids content	%	-	GC (100 g of kernel)	-
Monounsaturated Fatty Acids	Ratio of the monounsaturated fatty acids content to the total fatty acids content	%	-	GC (100 g of kernel)	-
Tocopherols	Total content of the tocopherols	mg/kg	-	HPLC (100 g of kernel)	-
Vitamin E Activity	Vitamin E activity	mg α-TE/100g	-	HPLC (100 g of kernel)	-
a Units abbreviations: mm for millimetre, mm2 for square millimetre, mm3 for cubic millimetre, % for percentage, g for gram, N for Newton, alpha-TE for alpha-tocopherol equivalent
b Methods abbreviations: w. for walnut, X-ray CT for X-ray computed tomography, GC for gas chromatography, HPLC for high-performance liquid chromatography
