# Supplementary material for: Genome-Wide Association Study Reveals Candidate Genes Involved in Fruit Trait Variation in Persian Walnut (Juglans regia L.)
Source: Front Plant Sci. 2021 Jan 8;11:607213. doi: 10.3389/fpls.2020.607213 (PMC7873874; doi:10.3389/fpls.2020.607213)
Supplement: Supplementary Table 2 — Phenotypic raw dataset of the 25 traits studied in the walnut GWAS analysis. [file Table_2.XLSX]

## Sheet: S2 Table
Accession	Axiom array ID to make the link with genotyping data (https://doi.org/10.15454/XPKII8)	Year	a1	a2	a3	a4	b1	b2	b3	b4	c1	c2	c3	c4	c5	d1	d2	d3	d4	e1	e2	e3	f1	f2	f3	f4	f5			Nut morphometrics related traits
131-71	a550817-4357013-050119-827_A02.CEL	2017	36.9	37.68	36.44	NA	NA	NA	NA	NA	NA	NA	NA	NA	NA	1297.5	NA	NA	NA	NA	NA	NA	NA	NA	NA	NA	NA		a1	Nut Length
99-108	a550817-4357013-050119-827_A03.CEL	2017	36.6	31.04	31.25	NA	NA	NA	NA	NA	NA	NA	NA	NA	NA	889.3	2.22222	218.2	39.65	298.2	164.69	NA	NA	NA	NA	NA	NA		a2	Nut Face Diameter
107-23	a550817-4357013-050119-827_A04.CEL	2017	41.14	37.7	38.93	NA	NA	NA	NA	NA	NA	NA	NA	NA	NA	1075.2	NA	NA	NA	NA	NA	NA	NA	NA	NA	NA	NA		a3	Nut Profile Diameter
107-65	a550817-4357013-050119-827_A05.CEL	2017	40.22	34.47	36.13	NA	NA	NA	NA	NA	NA	NA	NA	NA	NA	1416.3	91.8367	261.98	37.92	511.75	381.56	NA	NA	NA	NA	NA	NA		a4	Nut Surface Area
113-01	a550817-4357013-050119-827_A06.CEL	2017	37.5	34.98	35.51	NA	NA	NA	NA	NA	NA	NA	NA	NA	NA	1147.8	NA	NA	NA	NA	NA	NA	NA	NA	NA	NA	NA			Nut shape and texture related traits
113-04	a550817-4357013-050119-827_A07.CEL	2017	NA	NA	NA	NA	NA	NA	NA	NA	NA	NA	NA	NA	NA	NA	NA	NA	NA	NA	NA	NA	NA	NA	NA	NA	NA		b1	Nut Shape VA3D
113-20	a550817-4357013-050119-827_A08.CEL	2017	41.03	34.51	34.96	NA	NA	NA	NA	NA	NA	NA	NA	NA	NA	1307.1	NA	NA	NA	NA	NA	NA	NA	NA	NA	NA	NA		b2	Nut Feret Shape 3D
118-03	a550817-4357013-050119-827_A09.CEL	2017	NA	NA	NA	NA	NA	NA	NA	NA	NA	NA	NA	NA	NA	NA	NA	NA	NA	NA	NA	NA	NA	NA	NA	NA	NA		b3	Nut Sphericity
131-61	a550817-4357013-050119-827_A10.CEL	2017	43.41	37.63	37.47	NA	NA	NA	NA	NA	NA	NA	NA	NA	NA	1400.8	98.0392	316.22	44.89	323.33	336.95	NA	NA	NA	NA	NA	NA		b4	Shell Rugosity
HP 39	a550817-4357013-050119-827_A11.CEL	2017	NA	NA	NA	NA	NA	NA	NA	NA	NA	NA	NA	NA	NA	NA	NA	NA	NA	NA	NA	NA	NA	NA	NA	NA	NA			Volume related traits
Fernor	a550817-4357013-050119-828_A02.CEL	2017	40.03	31.96	33.1	NA	NA	NA	NA	NA	NA	NA	NA	NA	NA	1159.2	29.4118	251.82	43.95	452.68	310.99	NA	NA	NA	NA	NA	NA		c1	Nut Volume
Ferjean	a550817-4357013-050119-828_A03.CEL	2017	33.72	34.13	33.79	NA	NA	NA	NA	NA	NA	NA	NA	NA	NA	1222.4	68	228.68	44.51	497.24	306.77	NA	NA	NA	NA	NA	NA		c2	Shell Volume
Feradam	a550817-4357013-050119-828_A04.CEL	2017	41.08	38.15	39.6	NA	NA	NA	NA	NA	NA	NA	NA	NA	NA	1538.1	100	301.4	45.32	304.57	233.8	NA	NA	NA	NA	NA	NA		c3	Kernel Volume
Lara	a550817-4357013-050119-828_A05.CEL	2017	36.22	36.39	38.16	NA	NA	NA	NA	NA	NA	NA	NA	NA	NA	1480.4	100	345	46.85	439.78	317.27	NA	NA	NA	NA	NA	NA		c4	Empty Space Volume
Fernette	a550817-4357013-050119-828_A06.CEL	2017	36.89	35.11	36.52	NA	NA	NA	NA	NA	NA	NA	NA	NA	NA	1292.2	100	191.34	40.17	402.43	339.22	NA	NA	NA	NA	NA	NA		c5	Kernel Filling Ratio
Lub	a550817-4357013-050119-828_A07.CEL	2017	35.15	26.23	28.19	NA	NA	NA	NA	NA	NA	NA	NA	NA	NA	805.4	0	152.24	37.24	593.68	286.9	NA	NA	NA	NA	NA	NA			Weight related traits
Lozeronne	a550817-4357013-050119-828_A08.CEL	2017	31.3	25.29	26.44	NA	NA	NA	NA	NA	NA	NA	NA	NA	NA	675.4	0	170.96	50.4	391.44	334.24	NA	NA	NA	NA	NA	NA		d1	Nut Weight
Parisienne	a550817-4357013-050119-828_A09.CEL	2017	35.95	30.17	31.65	NA	NA	NA	NA	NA	NA	NA	NA	NA	NA	1040.6	3	216.11	42.07	481.17	287.08	NA	NA	NA	NA	NA	NA		d2	X3 Extreme Groups
St Jean	a550817-4357013-050119-828_A10.CEL	2017	36.17	31.51	32.75	NA	NA	NA	NA	NA	NA	NA	NA	NA	NA	1012	19	191.96	37.01	435.76	346.64	NA	NA	NA	NA	NA	NA		d3	Kernel Weight
Meylannaise	a550817-4357013-050119-828_A11.CEL	2017	34.41	32.33	36.05	NA	NA	NA	NA	NA	NA	NA	NA	NA	NA	1041.8	72	219.08	41.88	358.61	183.15	NA	NA	NA	NA	NA	NA		d4	Breaking Yield
Ronde de Montignac	a550817-4357013-050119-828_A12.CEL	2017	36.66	30.99	31.08	NA	NA	NA	NA	NA	NA	NA	NA	NA	NA	1049.2	1	255.03	49.1	429.76	184.98	NA	NA	NA	NA	NA	NA			Cracking related traits
Franquette	a550817-4357013-050119-828_B01.CEL	2017	38.07	28.31	28.43	NA	NA	NA	NA	NA	NA	NA	NA	NA	NA	824.8	0	178.57	42.33	415.61	274.67	NA	NA	NA	NA	NA	NA		e1	Nut Face Strength
Mayette	a550817-4357013-050119-828_B02.CEL	2017	37.52	29.84	31.19	NA	NA	NA	NA	NA	NA	NA	NA	NA	NA	1010.2	0	222.02	43.39	433.16	273.39	NA	NA	NA	NA	NA	NA		e2	Nut Suture Strength
Saint Martial	a550817-4357013-050119-828_B03.CEL	2017	31.57	27.88	28.23	NA	NA	NA	NA	NA	NA	NA	NA	NA	NA	738.4	0	161.77	43.51	417.04	347.79	NA	NA	NA	NA	NA	NA		e3	Shell Thickness
Chaberte	a550817-4357013-050119-828_B04.CEL	2017	31.67	29.58	29.92	NA	NA	NA	NA	NA	NA	NA	NA	NA	NA	863.9	0	203.54	46.32	327.34	228.75	NA	NA	NA	NA	NA	NA			Nutritional components
Saint Jean	a550817-4357013-050119-828_B05.CEL	2017	32.87	28.56	28.93	NA	NA	NA	NA	NA	NA	NA	NA	NA	NA	757	0	147.45	38.58	431.99	335.39	NA	NA	NA	NA	NA	NA		f1	Saturated Fatty Acids
Quenouille	a550817-4357013-050119-828_B06.CEL	2017	29.31	25.49	26.29	NA	NA	NA	NA	NA	NA	NA	NA	NA	NA	593	0	126.98	43.63	327.72	183.26	NA	NA	NA	NA	NA	NA		f2	Polyunsaturated Fatty Acids
Grandjean	a550817-4357013-050119-828_B07.CEL	2017	33.99	28.11	29.57	NA	NA	NA	NA	NA	NA	NA	NA	NA	NA	899.8	1	213.8	48.24	411.54	209.53	NA	NA	NA	NA	NA	NA		f3	Monounsaturated Fatty Acids
Solèze	a550817-4357013-050119-828_B08.CEL	2017	42	32.81	32.36	NA	NA	NA	NA	NA	NA	NA	NA	NA	NA	1208	21	288.02	47.74	428.7	246.65	NA	NA	NA	NA	NA	NA		f4	Tocopherols
Howe	a550817-4357013-050119-828_B09.CEL	2017	40.97	29.32	29.71	NA	NA	NA	NA	NA	NA	NA	NA	NA	NA	944.6	1	226.56	47.51	458.83	270.95	NA	NA	NA	NA	NA	NA		f5	Vitamin E Activity
Résistant froid Jura	a550817-4357013-050119-828_B10.CEL	2017	38.31	31.17	31.88	NA	NA	NA	NA	NA	NA	NA	NA	NA	NA	979.2	19	218.39	44.95	386.9	223.43	NA	NA	NA	NA	NA	NA
Cheinovo	a550817-4357013-050119-828_B11.CEL	2017	41.11	29.11	29.6	NA	NA	NA	NA	NA	NA	NA	NA	NA	NA	1078	0	290.77	54.33	351.08	119.75	NA	NA	NA	NA	NA	NA
Corne	a550817-4357013-050119-828_B12.CEL	2017	37.46	28.27	29.23	NA	NA	NA	NA	NA	NA	NA	NA	NA	NA	955	0	187.68	39.11	515.42	475.77	NA	NA	NA	NA	NA	NA
Pedro	a550817-4357013-050119-828_C01.CEL	2017	39.32	33	33.59	NA	NA	NA	NA	NA	NA	NA	NA	NA	NA	1189.8	48	271.43	45.36	410.35	207.21	NA	NA	NA	NA	NA	NA
Payne	a550817-4357013-050119-828_C02.CEL	2017	38.73	31.8	31.4	NA	NA	NA	NA	NA	NA	NA	NA	NA	NA	1131.6	13	253.33	46.16	403.77	282.74	NA	NA	NA	NA	NA	NA
Trinta	a550817-4357013-050119-828_C03.CEL	2017	43.77	31.36	31.15	NA	NA	NA	NA	NA	NA	NA	NA	NA	NA	1335.6	8	286.14	43.01	586.07	406.87	NA	NA	NA	NA	NA	NA
Sibisel 39	a550817-4357013-050119-828_C04.CEL	2017	38.44	34.51	34.34	NA	NA	NA	NA	NA	NA	NA	NA	NA	NA	1237.9	68.75	264.24	42.61	407.73	260.49	NA	NA	NA	NA	NA	NA
Lieb Mayette	a550817-4357013-050119-828_C05.CEL	2017	39.54	31.75	33.85	NA	NA	NA	NA	NA	NA	NA	NA	NA	NA	1075	45	225.22	42.88	496.79	184	NA	NA	NA	NA	NA	NA
Spurgeon	a550817-4357013-050119-828_C06.CEL	2017	40.12	31.48	32.13	NA	NA	NA	NA	NA	NA	NA	NA	NA	NA	1124.6	18	243.04	44.41	453.45	289.65	NA	NA	NA	NA	NA	NA
Moyer	a550817-4357013-050119-828_C07.CEL	2017	36.65	31.56	33.72	NA	NA	NA	NA	NA	NA	NA	NA	NA	NA	1018.8	49	203.4	40.29	323.22	231.29	NA	NA	NA	NA	NA	NA
Midland	a550817-4357013-050119-828_C08.CEL	2017	40.72	30.68	31.32	NA	NA	NA	NA	NA	NA	NA	NA	NA	NA	1171.6	4	269.4	44.59	538.49	268.75	NA	NA	NA	NA	NA	NA
Serr	a550817-4357013-050119-828_C09.CEL	2017	31.27	25.72	24.1	NA	NA	NA	NA	NA	NA	NA	NA	NA	NA	1032.2	8	295.76	57.12	265.14	185.49	NA	NA	NA	NA	NA	NA
Tehama	a550817-4357013-050119-828_C10.CEL	2017	37.94	32.35	30.81	NA	NA	NA	NA	NA	NA	NA	NA	NA	NA	1101	16	273.8	48.92	362.02	231.11	NA	NA	NA	NA	NA	NA
Vina	a550817-4357013-050119-828_C11.CEL	2017	40.92	30.8	31.6	NA	NA	NA	NA	NA	NA	NA	NA	NA	NA	1121.4	12	266.5	48.05	335.5	264.72	NA	NA	NA	NA	NA	NA
Waterloo	a550817-4357013-050119-828_C12.CEL	2017	41.74	29.66	30.28	NA	NA	NA	NA	NA	NA	NA	NA	NA	NA	1152	0	229.36	39.21	659.49	480.16	NA	NA	NA	NA	NA	NA
Northdown Clawnut 252	a550817-4357013-050119-828_D01.CEL	2017	40.7	29.7	31.09	NA	NA	NA	NA	NA	NA	NA	NA	NA	NA	1056.6	12.6437	160.91	43.95	424.66	181.96	NA	NA	NA	NA	NA	NA
Allemagne 139	a550817-4357013-050119-828_D02.CEL	2017	36.28	32.2	32.26	NA	NA	NA	NA	NA	NA	NA	NA	NA	NA	1159.8	20	263.81	44.47	482.56	295.07	NA	NA	NA	NA	NA	NA
Grosvert	a550817-4357013-050119-828_D03.CEL	2017	32.55	26.8	28.66	NA	NA	NA	NA	NA	NA	NA	NA	NA	NA	761.8	0	166.81	43.61	486.48	291.76	NA	NA	NA	NA	NA	NA
Ashley	a550817-4357013-050119-828_D04.CEL	2017	37.73	31.14	31.05	NA	NA	NA	NA	NA	NA	NA	NA	NA	NA	1110	7	317.95	44.04	597.5	557.85	NA	NA	NA	NA	NA	NA
Chico	a550817-4357013-050119-828_D05.CEL	2017	35.49	28.83	30.15	NA	NA	NA	NA	NA	NA	NA	NA	NA	NA	1037.8	0	231.39	45.29	407.01	368.12	NA	NA	NA	NA	NA	NA
Geisenheim 286	a550817-4357013-050119-828_D06.CEL	2017	39.09	31.91	30.55	NA	NA	NA	NA	NA	NA	NA	NA	NA	NA	1072.2	4	242.12	44.69	519.02	273.05	NA	NA	NA	NA	NA	NA
Hartley	a550817-4357013-050119-828_D07.CEL	2017	41.64	33.51	32.72	NA	NA	NA	NA	NA	NA	NA	NA	NA	NA	1287	55	277.8	41.98	463.41	288.86	NA	NA	NA	NA	NA	NA
Amigo	a550817-4357013-050119-828_D08.CEL	2017	36.55	33.24	33.09	NA	NA	NA	NA	NA	NA	NA	NA	NA	NA	1176	45	278.13	46.54	494.18	173.46	NA	NA	NA	NA	NA	NA
Marbot	a550817-4357013-050119-828_D09.CEL	2017	37.95	30.54	31.52	NA	NA	NA	NA	NA	NA	NA	NA	NA	NA	999.8	15	222.64	42.62	542.79	315.41	NA	NA	NA	NA	NA	NA
Cisco	a550817-4357013-050119-828_D10.CEL	2017	37.47	30.61	31.49	NA	NA	NA	NA	NA	NA	NA	NA	NA	NA	976.8	6	204.22	42.41	429.15	312.05	NA	NA	NA	NA	NA	NA
Chandler	a550817-4357013-050119-828_D11.CEL	2017	38.89	31.43	31.84	NA	NA	NA	NA	NA	NA	NA	NA	NA	NA	1065.2	12	256.79	47.36	333.3	269.42	NA	NA	NA	NA	NA	NA
Liba	a550817-4357013-050119-828_F01.CEL	2017	NA	NA	NA	NA	NA	NA	NA	NA	NA	NA	NA	NA	NA	NA	NA	NA	NA	NA	NA	NA	NA	NA	NA	NA	NA
Kfar Hanania	a550817-4357013-050119-828_F02.CEL	2017	NA	NA	NA	NA	NA	NA	NA	NA	NA	NA	NA	NA	NA	NA	NA	NA	NA	NA	NA	NA	NA	NA	NA	NA	NA
IR 13-1	a550817-4357013-050119-828_G07.CEL	2017	32.03	30.33	32.75	NA	NA	NA	NA	NA	NA	NA	NA	NA	NA	976.4	7.46269	292.28	58.68	292.2	125.6	NA	NA	NA	NA	NA	NA
IR 60-3	a550817-4357013-050119-828_G08.CEL	2017	39.97	36.23	37.56	NA	NA	NA	NA	NA	NA	NA	NA	NA	NA	1155.6	96.3636	298.11	50.96	259.59	123.89	NA	NA	NA	NA	NA	NA
UC77012	a550817-4357013-050119-828_G09.CEL	2017	37.39	31.45	32.78	NA	NA	NA	NA	NA	NA	NA	NA	NA	NA	1163.4	28	268.23	46.8	417.76	285.96	NA	NA	NA	NA	NA	NA
Mire	a550817-4357013-050119-828_G10.CEL	2017	33.09	29.06	30.01	NA	NA	NA	NA	NA	NA	NA	NA	NA	NA	1013.7	0	225.53	44.06	621.26	401.31	NA	NA	NA	NA	NA	NA
IR TA 1-1	a550817-4357013-050119-828_G11.CEL	2017	40.63	31.48	31.04	NA	NA	NA	NA	NA	NA	NA	NA	NA	NA	1111.9	7.46269	323.06	57.23	286.1	193.93	NA	NA	NA	NA	NA	NA
VL4B	a550817-4357013-050119-828_G12.CEL	2017	40.23	34.06	36.13	NA	NA	NA	NA	NA	NA	NA	NA	NA	NA	1365.2	85	338.87	49.56	470.87	184.39	NA	NA	NA	NA	NA	NA
Ferbel	a550817-4357013-050119-828_H01.CEL	2017	38.93	32.67	35.21	NA	NA	NA	NA	NA	NA	NA	NA	NA	NA	1433.6	69.8113	416.4	44.18	646.93	383.13	NA	NA	NA	NA	NA	NA
Ferouette	a550817-4357013-050119-828_H02.CEL	2017	38.88	32.45	35.36	NA	NA	NA	NA	NA	NA	NA	NA	NA	NA	1316.2	87.8378	301.51	47.37	377.14	242.03	NA	NA	NA	NA	NA	NA
Bijou	a550817-4357013-050119-828_H03.CEL	2017	49.7	35.79	41.3	NA	NA	NA	NA	NA	NA	NA	NA	NA	NA	1686	100	280.86	32.81	437.56	344.86	NA	NA	NA	NA	NA	NA
Fertignac	a550817-4357013-050119-828_H04.CEL	2017	38.1	32.03	34.47	NA	NA	NA	NA	NA	NA	NA	NA	NA	NA	1123	82.5	241.56	42.09	359.87	304.43	NA	NA	NA	NA	NA	NA
VL25B	a550817-4357013-050119-828_H05.CEL	2017	41.99	33.56	35.31	NA	NA	NA	NA	NA	NA	NA	NA	NA	NA	1452.2	68.6275	339.23	45.88	483.47	286.25	NA	NA	NA	NA	NA	NA
UK 11-4	a550817-4357013-050119-828_H06.CEL	2017	29.8	27.28	27.1	NA	NA	NA	NA	NA	NA	NA	NA	NA	NA	768	0	52.87	47.94	382.42	237.67	NA	NA	NA	NA	NA	NA
UK 6-2	a550817-4357013-050119-828_H07.CEL	2017	28.78	27.65	27.39	NA	NA	NA	NA	NA	NA	NA	NA	NA	NA	749.7	0	184.62	49.2	394.59	188.92	NA	NA	NA	NA	NA	NA
UK 47-1	a550817-4357013-050119-828_H08.CEL	2017	37.25	32.48	32.59	NA	NA	NA	NA	NA	NA	NA	NA	NA	NA	1178.7	34.7826	272.05	50.09	385	149.66	NA	NA	NA	NA	NA	NA
UK 53-3	a550817-4357013-050119-828_H09.CEL	2017	38.39	33.53	32.75	NA	NA	NA	NA	NA	NA	NA	NA	NA	NA	1361.6	44	301.3	45.94	443.32	264.37	NA	NA	NA	NA	NA	NA
UK 107C-D2-2	a550817-4357013-050119-828_H10.CEL	2017	33.26	28.41	29.69	NA	NA	NA	NA	NA	NA	NA	NA	NA	NA	973.9	0	260.21	52.64	375.47	130.03	NA	NA	NA	NA	NA	NA
Rosée de Montmorin	a550817-4357013-050119-828_H11.CEL	2017	37.01	29	28.37	NA	NA	NA	NA	NA	NA	NA	NA	NA	NA	987.2	0	206.21	40.61	637.1	519.5	NA	NA	NA	NA	NA	NA
Jin Long 1	a550817-4357013-050119-828_H12.CEL	2017	38.7	38.29	38.3	NA	NA	NA	NA	NA	NA	NA	NA	NA	NA	1672	99	410.47	49.89	484.73	349.73	NA	NA	NA	NA	NA	NA
Lu Guang	a550817-4357013-050119-829_A02.CEL	2017	40.11	31.7	32.97	NA	NA	NA	NA	NA	NA	NA	NA	NA	NA	1156.2	37	361.27	58.58	223.93	137.85	NA	NA	NA	NA	NA	NA
UK 47-10	a550817-4357013-050119-829_A03.CEL	2017	25.99	24.46	26.26	NA	NA	NA	NA	NA	NA	NA	NA	NA	NA	582.5	0	89.08	51.89	306.99	188.31	NA	NA	NA	NA	NA	NA
UK 21-4	a550817-4357013-050119-829_A04.CEL	2017	35.91	30.56	31.73	NA	NA	NA	NA	NA	NA	NA	NA	NA	NA	1075.6	13.8889	187.26	48.35	466.15	294.8	NA	NA	NA	NA	NA	NA
IR 100-2	a550817-4357013-050119-829_A05.CEL	2017	40.42	31.09	31.74	NA	NA	NA	NA	NA	NA	NA	NA	NA	NA	1263.6	10	358.69	56.23	343.16	219.13	NA	NA	NA	NA	NA	NA
IR 60-1	a550817-4357013-050119-829_A06.CEL	2017	40.69	33.92	34.8	NA	NA	NA	NA	NA	NA	NA	NA	NA	NA	1594.8	83	358.12	45.49	582.1	372.2	NA	NA	NA	NA	NA	NA
H 110-34	a550817-4357013-050119-829_A07.CEL	2017	NA	NA	NA	NA	NA	NA	NA	NA	NA	NA	NA	NA	NA	NA	NA	NA	NA	NA	NA	NA	NA	NA	NA	NA	NA
UK 127AG11	a550817-4357013-050119-829_A08.CEL	2017	NA	NA	NA	NA	NA	NA	NA	NA	NA	NA	NA	NA	NA	NA	NA	NA	NA	NA	NA	NA	NA	NA	NA	NA	NA
UK 56-12	a550817-4357013-050119-829_A09.CEL	2017	NA	NA	NA	NA	NA	NA	NA	NA	NA	NA	NA	NA	NA	NA	NA	NA	NA	NA	NA	NA	NA	NA	NA	NA	NA
UK 118-23	a550817-4357013-050119-829_A10.CEL	2017	31.39	29.57	29.33	NA	NA	NA	NA	NA	NA	NA	NA	NA	NA	865.4	0	237.68	52.1	412.92	111.64	NA	NA	NA	NA	NA	NA
H 109-3	a550817-4357013-050119-829_A11.CEL	2017	44.11	36.95	38.63	NA	NA	NA	NA	NA	NA	NA	NA	NA	NA	1493.1	100	159	44.76	320.7	162.3	NA	NA	NA	NA	NA	NA
H 118-13	a550817-4357013-050119-829_A12.CEL	2017	42.62	36.48	36.91	NA	NA	NA	NA	NA	NA	NA	NA	NA	NA	1501.5	100	82.03	44.59	361.18	273.67	NA	NA	NA	NA	NA	NA
UK 41-17	a550817-4357013-050119-829_B01.CEL	2017	35.35	28.87	30.41	NA	NA	NA	NA	NA	NA	NA	NA	NA	NA	1121	2	277.36	49.43	390.49	221.57	NA	NA	NA	NA	NA	NA
MB CO 45	a550817-4357013-050119-829_B02.CEL	2017	41	30.43	32.66	NA	NA	NA	NA	NA	NA	NA	NA	NA	NA	1316.6	23	256.06	40.35	674.37	266.91	NA	NA	NA	NA	NA	NA
MB LU 21	a550817-4357013-050119-829_B03.CEL	2017	33.25	28.1	31.52	NA	NA	NA	NA	NA	NA	NA	NA	NA	NA	943.7	11.6279	172.51	43.25	351.5	265.46	NA	NA	NA	NA	NA	NA
MB PO 2	a550817-4357013-050119-829_B04.CEL	2017	36.82	30.06	29.21	NA	NA	NA	NA	NA	NA	NA	NA	NA	NA	1117.1	0	193.89	34.97	705.75	614.37	NA	NA	NA	NA	NA	NA
MB PO 3	a550817-4357013-050119-829_B05.CEL	2017	37.67	28.61	28.94	NA	NA	NA	NA	NA	NA	NA	NA	NA	NA	1125.8	0	195.48	33.86	763.34	551.22	NA	NA	NA	NA	NA	NA
MBT 40	a550817-4357013-050119-829_B06.CEL	2017	38.38	33.35	34.7	NA	NA	NA	NA	NA	NA	NA	NA	NA	NA	1089.7	73.1183	269.87	49.7	326.67	153.23	NA	NA	NA	NA	NA	NA
MBT 159	a550817-4357013-050119-829_B07.CEL	2017	33.36	31.3	31.45	NA	NA	NA	NA	NA	NA	NA	NA	NA	NA	1056.8	4	229.58	43.5	474.31	421.67	NA	NA	NA	NA	NA	NA
MBT 231	a550817-4357013-050119-829_B08.CEL	2017	38.03	30.37	30.89	NA	NA	NA	NA	NA	NA	NA	NA	NA	NA	1095.1	6.09756	238.43	42.86	444.9	261.01	NA	NA	NA	NA	NA	NA
Del Carril	a550817-4357013-050119-829_B09.CEL	2017	38.87	31.73	38.04	NA	NA	NA	NA	NA	NA	NA	NA	NA	NA	1400	90.1099	265.17	37.1	469.26	332.09	NA	NA	NA	NA	NA	NA
S 28 A Achille	a550817-4357013-050119-829_B10.CEL	2017	41.7	35.26	37.88	NA	NA	NA	NA	NA	NA	NA	NA	NA	NA	1700.8	96.1538	179.95	42.55	410.85	338.17	NA	NA	NA	NA	NA	NA
S 1 A Diane	a550817-4357013-050119-829_B11.CEL	2017	40.18	34.12	34.32	NA	NA	NA	NA	NA	NA	NA	NA	NA	NA	1422.7	73.3333	269.39	46.24	536.28	345.53	NA	NA	NA	NA	NA	NA
S 4 B Thétis	a550817-4357013-050119-829_B12.CEL	2017	38.7	29.86	29.6	NA	NA	NA	NA	NA	NA	NA	NA	NA	NA	1097.9	4.70588	271.29	46.85	477.81	411.62	NA	NA	NA	NA	NA	NA
Pourpre Hollande	a550817-4357013-050119-829_C01.CEL	2017	26.56	23.01	25.96	NA	NA	NA	NA	NA	NA	NA	NA	NA	NA	522.2	0	104.62	43.53	320.48	141.45	NA	NA	NA	NA	NA	NA
S 34 B Pyrrus	a550817-4357013-050119-829_C02.CEL	2017	44.51	34.28	36.46	NA	NA	NA	NA	NA	NA	NA	NA	NA	NA	1315.4	95	293.33	46.11	309.5	209.59	NA	NA	NA	NA	NA	NA
H 117-12	a550817-4357013-050119-829_C03.CEL	2017	42.03	31.64	33.35	NA	NA	NA	NA	NA	NA	NA	NA	NA	NA	1269	45	303.96	46.38	464.22	282.33	NA	NA	NA	NA	NA	NA
UK 212AG5	a550817-4357013-050119-829_C04.CEL	2017	37.32	31.32	30.89	NA	NA	NA	NA	NA	NA	NA	NA	NA	NA	996	8	244.5	49.03	345.81	212.7	NA	NA	NA	NA	NA	NA
UK 215AG12	a550817-4357013-050119-829_C05.CEL	2017	30.94	27.61	26.52	NA	NA	NA	NA	NA	NA	NA	NA	NA	NA	754.4	0	178.75	47.41	492.83	245.33	NA	NA	NA	NA	NA	NA
UK 216AG18	a550817-4357013-050119-829_C06.CEL	2017	33.25	29.89	29.01	NA	NA	NA	NA	NA	NA	NA	NA	NA	NA	1023.4	1	224.65	43.24	613.16	492.35	NA	NA	NA	NA	NA	NA
UK 224-6	a550817-4357013-050119-829_C07.CEL	2017	28.9	34.99	35.47	NA	NA	NA	NA	NA	NA	NA	NA	NA	NA	1020	60	33.94	65.85	211.54	89.13	NA	NA	NA	NA	NA	NA
UK 234-5	a550817-4357013-050119-829_C08.CEL	2017	30.12	26.55	27.35	NA	NA	NA	NA	NA	NA	NA	NA	NA	NA	658.6	0	86.2	46.34	359.52	138.55	NA	NA	NA	NA	NA	NA
UK 239-10	a550817-4357013-050119-829_C09.CEL	2017	46.44	36	40.42	NA	NA	NA	NA	NA	NA	NA	NA	NA	NA	1436.8	100	316.35	42.62	280.2	201.36	NA	NA	NA	NA	NA	NA
IR 21-7	a550817-4357013-050119-829_C10.CEL	2017	32.92	28.09	29.27	NA	NA	NA	NA	NA	NA	NA	NA	NA	NA	815	0	190.23	50.77	322.56	187.39	NA	NA	NA	NA	NA	NA
RA 1041 AF6	a550817-4357013-050119-829_C11.CEL	2017	41.03	31.54	28.45	NA	NA	NA	NA	NA	NA	NA	NA	NA	NA	843.9	5.26316	156.61	37.23	333.34	206.41	NA	NA	NA	NA	NA	NA
H 122-22	a550817-4357013-050119-829_D01.CEL	2017	NA	NA	NA	NA	NA	NA	NA	NA	NA	NA	NA	NA	NA	NA	NA	NA	NA	NA	NA	NA	NA	NA	NA	NA	NA
H 122-33	a550817-4357013-050119-829_D02.CEL	2017	34.96	30.15	32.65	NA	NA	NA	NA	NA	NA	NA	NA	NA	NA	1127.6	18	260.57	46.72	572.82	298.63	NA	NA	NA	NA	NA	NA
Gillet	a550817-4357013-050119-829_D03.CEL	2017	40.14	34.15	36.56	NA	NA	NA	NA	NA	NA	NA	NA	NA	NA	1329.6	96	311.98	47.78	367.48	178.69	NA	NA	NA	NA	NA	NA
Forde	a550817-4357013-050119-829_D04.CEL	2017	37.54	31.82	33.09	NA	NA	NA	NA	NA	NA	NA	NA	NA	NA	1246.8	39	283.58	45.9	494.66	493.22	NA	NA	NA	NA	NA	NA
Sexton	a550817-4357013-050119-829_D05.CEL	2017	37.74	33.71	35.67	NA	NA	NA	NA	NA	NA	NA	NA	NA	NA	1264.8	84	274.99	44.62	426.02	281.62	NA	NA	NA	NA	NA	NA
Lalande	a550817-4357013-050119-829_D06.CEL	2017	40.99	30.37	30.71	NA	NA	NA	NA	NA	NA	NA	NA	NA	NA	1048.4	0	209.33	40.18	417.78	354.57	NA	NA	NA	NA	NA	NA
Chase C7	a550817-4357013-050119-829_D07.CEL	2017	37.32	33.77	33.25	NA	NA	NA	NA	NA	NA	NA	NA	NA	NA	1121	59	252.5	45.74	445.85	314.11	NA	NA	NA	NA	NA	NA
Wepster W2	a550817-4357013-050119-829_D08.CEL	2017	35.4	32.05	32.63	NA	NA	NA	NA	NA	NA	NA	NA	NA	NA	1204.4	18	266.78	45.23	449.54	283.57	NA	NA	NA	NA	NA	NA
Culplat	a550817-4357013-050119-829_D09.CEL	2017	33.37	32.33	32.15	NA	NA	NA	NA	NA	NA	NA	NA	NA	NA	1112.8	25	235.59	42.33	503.37	400.57	NA	NA	NA	NA	NA	NA
Verdelet	a550817-4357013-050119-829_D10.CEL	2017	32.66	27.13	29.11	NA	NA	NA	NA	NA	NA	NA	NA	NA	NA	741	0	149.67	37.03	482.81	267.72	NA	NA	NA	NA	NA	NA
Grosjean	a550817-4357013-050119-829_D11.CEL	2017	37.78	30.12	30.77	NA	NA	NA	NA	NA	NA	NA	NA	NA	NA	1030.4	3	213.6	40.05	368.62	387.17	NA	NA	NA	NA	NA	NA
Adams 10	a550817-4357013-050119-829_D12.CEL	2017	39.45	34.75	34.85	NA	NA	NA	NA	NA	NA	NA	NA	NA	NA	1364.8	79	332.02	48.15	430.06	462.26	NA	NA	NA	NA	NA	NA
Shinrei	a550817-4357013-050119-829_E01.CEL	2017	39.27	34.72	32.43	NA	NA	NA	NA	NA	NA	NA	NA	NA	NA	1172.2	68	262.58	45.26	438.94	331.28	NA	NA	NA	NA	NA	NA
Howard	a550817-4357013-050119-829_E02.CEL	2017	35.91	30.32	32.19	NA	NA	NA	NA	NA	NA	NA	NA	NA	NA	932	21	216.02	45.34	358.6	247.66	NA	NA	NA	NA	NA	NA
Le Bordelais	a550817-4357013-050119-829_E03.CEL	2017	32.75	30.18	32.77	NA	NA	NA	NA	NA	NA	NA	NA	NA	NA	845	19	174.76	41.43	435.7	286.44	NA	NA	NA	NA	NA	NA
Tulare	a550817-4357013-050119-829_E04.CEL	2017	39.44	34.02	32.9	NA	NA	NA	NA	NA	NA	NA	NA	NA	NA	1091.6	55	280.56	52.95	279.86	190.03	NA	NA	NA	NA	NA	NA
Rouge de la Réole	a550817-4357013-050119-829_E05.CEL	2017	33.83	29.65	29.05	NA	NA	NA	NA	NA	NA	NA	NA	NA	NA	1036	0	246.26	46.84	628.62	334.04	NA	NA	NA	NA	NA	NA
Rouge de Laquenexy	a550817-4357013-050119-829_E06.CEL	2017	33.14	29.2	29.88	NA	NA	NA	NA	NA	NA	NA	NA	NA	NA	944	0	210.43	45.07	465.01	240.84	NA	NA	NA	NA	NA	NA
Milotaï n° 10	a550817-4357013-050119-829_E07.CEL	2017	36.57	34.42	36.78	NA	NA	NA	NA	NA	NA	NA	NA	NA	NA	1446.4	93	312.45	43.6	610.62	393.23	NA	NA	NA	NA	NA	NA
Sopore	a550817-4357013-050119-829_E08.CEL	2017	33.58	30.42	29	NA	NA	NA	NA	NA	NA	NA	NA	NA	NA	979.4	3	203.75	42.71	426.22	384.97	NA	NA	NA	NA	NA	NA
PI 14-2323	a550817-4357013-050119-829_E09.CEL	2017	38.06	32.77	32.77	NA	NA	NA	NA	NA	NA	NA	NA	NA	NA	1218.4	55	277.44	44.03	569.12	523.08	NA	NA	NA	NA	NA	NA
PI 2 657 12	a550817-4357013-050119-829_E10.CEL	2017	38.34	33.66	34.6	NA	NA	NA	NA	NA	NA	NA	NA	NA	NA	1467.8	71	363.53	49.52	661.62	306.02	NA	NA	NA	NA	NA	NA
Candelou	a550817-4357013-050119-829_E11.CEL	2017	36.32	29.42	29.04	NA	NA	NA	NA	NA	NA	NA	NA	NA	NA	907.3	0	234.45	49.49	289.06	296.25	NA	NA	NA	NA	NA	NA
Rouge de la Donan	a550817-4357013-050119-829_E12.CEL	2017	38.87	29.7	27.96	NA	NA	NA	NA	NA	NA	NA	NA	NA	NA	992.6	0	209.87	41.37	490.26	247.35	NA	NA	NA	NA	NA	NA
Rego	a550817-4357013-050119-829_F01.CEL	2017	40.17	30.12	27.96	NA	NA	NA	NA	NA	NA	NA	NA	NA	NA	896.4	1	186.57	40.77	424.84	451.25	NA	NA	NA	NA	NA	NA
Romaine	a550817-4357013-050119-829_F02.CEL	2017	33.69	30.73	31.09	NA	NA	NA	NA	NA	NA	NA	NA	NA	NA	902.8	8	198.87	44.92	424.11	233.69	NA	NA	NA	NA	NA	NA
Souvenir du congrés	a550817-4357013-050119-829_F03.CEL	2017	40.05	32.23	34.14	NA	NA	NA	NA	NA	NA	NA	NA	NA	NA	1054.1	60	208.5	39.98	438.59	238.47	NA	NA	NA	NA	NA	NA
Plovdivski	a550817-4357013-050119-829_F04.CEL	2017	42.04	32.93	32.86	NA	NA	NA	NA	NA	NA	NA	NA	NA	NA	1469.6	30	329	43.75	683	429.72	NA	NA	NA	NA	NA	NA
Izvor 10	a550817-4357013-050119-829_F05.CEL	2017	39.42	30.7	30.43	NA	NA	NA	NA	NA	NA	NA	NA	NA	NA	951.2	9.30233	257.22	50.82	313.09	185.36	NA	NA	NA	NA	NA	NA
Kasni Rodni	a550817-4357013-050119-829_F06.CEL	2017	37.63	29.6	29.23	NA	NA	NA	NA	NA	NA	NA	NA	NA	NA	903.1	2.08333	162.93	36.55	504.52	367.93	NA	NA	NA	NA	NA	NA
A 117-15	a550817-4357013-050119-829_F07.CEL	2017	37.04	33.11	35.15	NA	NA	NA	NA	NA	NA	NA	NA	NA	NA	1290.2	79	315.91	45.93	566.5	238.94	NA	NA	NA	NA	NA	NA
Marchetti	a550817-4357013-050119-829_F08.CEL	2017	42.83	30.65	29.85	NA	NA	NA	NA	NA	NA	NA	NA	NA	NA	1199.2	5	282.87	45.71	468	368.79	NA	NA	NA	NA	NA	NA
Maribor	a550817-4357013-050119-829_F09.CEL	2017	36.82	31.92	32.34	NA	NA	NA	NA	NA	NA	NA	NA	NA	NA	993.2	14	241.69	48.23	330.83	279.55	NA	NA	NA	NA	NA	NA
EAA 6	a550817-4357013-050119-829_F10.CEL	2017	39.47	34.93	32.92	NA	NA	NA	NA	NA	NA	NA	NA	NA	NA	1227.2	71	302	48.8	421.38	364.52	NA	NA	NA	NA	NA	NA
Z 53	a550817-4357013-050119-829_F11.CEL	2017	34.51	31.06	31.44	NA	NA	NA	NA	NA	NA	NA	NA	NA	NA	890.5	8.24742	205.52	48.28	322.95	123.72	NA	NA	NA	NA	NA	NA
Sibisel 44	a550817-4357013-050119-829_F12.CEL	2017	50.28	37.19	38.45	NA	NA	NA	NA	NA	NA	NA	NA	NA	NA	1722.8	98	403.19	44.78	494.57	283.89	NA	NA	NA	NA	NA	NA
Carmelo	a550817-4357013-050119-829_G01.CEL	2017	47.63	40.55	42.87	NA	NA	NA	NA	NA	NA	NA	NA	NA	NA	2272.4	100	363.67	31.65	569.35	270.12	NA	NA	NA	NA	NA	NA
Robert Livermore	a550817-4357013-050119-829_G02.CEL	2017	35.52	32.14	31.75	NA	NA	NA	NA	NA	NA	NA	NA	NA	NA	1159.2	29	268.47	44.99	441.01	297.79	NA	NA	NA	NA	NA	NA
Early Ehrhardt	a550817-4357013-050119-829_G03.CEL	2017	37.65	30.42	31.96	NA	NA	NA	NA	NA	NA	NA	NA	NA	NA	949.7	19.1011	229.43	46.15	365.13	134.6	NA	NA	NA	NA	NA	NA
AS 1	a550817-4357013-050119-829_G04.CEL	2017	42.31	30.53	29.54	NA	NA	NA	NA	NA	NA	NA	NA	NA	NA	1017.8	7	232.02	44.53	390.12	216.82	NA	NA	NA	NA	NA	NA
Germisara	a550817-4357013-050119-829_G05.CEL	2017	52.69	38.87	42.43	NA	NA	NA	NA	NA	NA	NA	NA	NA	NA	1717.6	100	305.14	34.76	475.35	229.19	NA	NA	NA	NA	NA	NA
PI 15 95 68	a550817-4357013-050119-829_G06.CEL	2017	NA	NA	NA	NA	NA	NA	NA	NA	NA	NA	NA	NA	NA	NA	NA	NA	NA	NA	NA	NA	NA	NA	NA	NA	NA
Gran Jefe	a550817-4357013-050119-829_G07.CEL	2017	36.38	30.45	31.5	NA	NA	NA	NA	NA	NA	NA	NA	NA	NA	1103.3	0	87.49	44.12	531.12	156.58	NA	NA	NA	NA	NA	NA
Pleureur	a550817-4357013-050119-829_G08.CEL	2017	36.44	31.24	31.13	NA	NA	NA	NA	NA	NA	NA	NA	NA	NA	1000	0	8.08	41.29	261.9	87.49	NA	NA	NA	NA	NA	NA
Semence comité Dordogne	a550817-4357013-050119-829_G09.CEL	2017	39.48	30.42	32.29	NA	NA	NA	NA	NA	NA	NA	NA	NA	NA	1013.6	8	73.34	30.03	526.47	302.47	NA	NA	NA	NA	NA	NA
Laciniata	a550817-4357013-050119-829_G10.CEL	2017	40.2	29.88	29.87	NA	NA	NA	NA	NA	NA	NA	NA	NA	NA	817.6	0	118.33	40.55	290.86	159.81	NA	NA	NA	NA	NA	NA
H 102-15	a550817-4357013-050119-829_G11.CEL	2017	32.78	31.41	32.04	NA	NA	NA	NA	NA	NA	NA	NA	NA	NA	1125.6	21	236.35	42.02	554	361.94	NA	NA	NA	NA	NA	NA
Lacinié Suisse	a550817-4357013-050119-829_G12.CEL	2017	33.71	29.52	28.03	NA	NA	NA	NA	NA	NA	NA	NA	NA	NA	695	0	12.13	43.77	205.72	164.87	NA	NA	NA	NA	NA	NA
Grappes Suisse	a550817-4357013-050119-829_H01.CEL	2017	31.69	27.58	28.04	NA	NA	NA	NA	NA	NA	NA	NA	NA	NA	805.9	0	157.38	39.06	433.64	407.37	NA	NA	NA	NA	NA	NA
Feuilles simples Suisse	a550817-4357013-050119-829_H02.CEL	2017	33.66	27.56	27.87	NA	NA	NA	NA	NA	NA	NA	NA	NA	NA	746.4	0	67.1	37.29	387.69	287.83	NA	NA	NA	NA	NA	NA
108-40	a550817-4357013-050119-829_H03.CEL	2017	36.15	32.87	34.58	NA	NA	NA	NA	NA	NA	NA	NA	NA	NA	1134.8	NA	NA	NA	NA	NA	NA	NA	NA	NA	NA	NA
110-41	a550817-4357013-050119-829_H04.CEL	2017	NA	NA	NA	NA	NA	NA	NA	NA	NA	NA	NA	NA	NA	NA	NA	NA	NA	NA	NA	NA	NA	NA	NA	NA	NA
110-66	a550817-4357013-050119-829_H05.CEL	2017	NA	NA	NA	NA	NA	NA	NA	NA	NA	NA	NA	NA	NA	NA	NA	NA	NA	NA	NA	NA	NA	NA	NA	NA	NA
113-07	a550817-4357013-050119-829_H06.CEL	2017	NA	NA	NA	NA	NA	NA	NA	NA	NA	NA	NA	NA	NA	NA	NA	NA	NA	NA	NA	NA	NA	NA	NA	NA	NA
113-21	a550817-4357013-050119-829_H07.CEL	2017	NA	NA	NA	NA	NA	NA	NA	NA	NA	NA	NA	NA	NA	NA	NA	NA	NA	NA	NA	NA	NA	NA	NA	NA	NA
118-14	a550817-4357013-050119-829_H08.CEL	2017	NA	NA	NA	NA	NA	NA	NA	NA	NA	NA	NA	NA	NA	NA	NA	NA	NA	NA	NA	NA	NA	NA	NA	NA	NA
129-11	a550817-4357013-050119-829_H09.CEL	2017	NA	NA	NA	NA	NA	NA	NA	NA	NA	NA	NA	NA	NA	NA	NA	NA	NA	NA	NA	NA	NA	NA	NA	NA	NA
129-19	a550817-4357013-050119-829_H10.CEL	2017	38.07	32.56	32.48	NA	NA	NA	NA	NA	NA	NA	NA	NA	NA	1114.7	NA	NA	NA	NA	NA	NA	NA	NA	NA	NA	NA
131-08	a550817-4357013-050119-829_H11.CEL	2017	35.28	31.4	30.03	NA	NA	NA	NA	NA	NA	NA	NA	NA	NA	914	NA	NA	NA	NA	NA	NA	NA	NA	NA	NA	NA
131-42	a550817-4357013-050119-829_H12.CEL	2017	37.39	35.73	34.75	NA	NA	NA	NA	NA	NA	NA	NA	NA	NA	1095.3	NA	NA	NA	NA	NA	NA	NA	NA	NA	NA	NA
131-71	a550817-4357013-050119-827_A02.CEL	2018	38.16241055	34.73693108	34.96633101	4354.711866	1.437096804	1.177509375	0.886825241	1.128032592	21957.97773	3945.033776	6715.149739	11297.79422	0.305571494	1187.1	76	338.78	54.35	326.95	234.2	0.9075383	9.74097	72.94435	17.14401	378	5.4
99-108	a550817-4357013-050119-827_A03.CEL	2018	36.39810159	30.46422205	31.45131568	3574.903955	1.471619545	1.264271227	0.879749541	1.137063409	16190.59532	3433.404364	4801.980409	7955.210545	0.299512765	1116.9	29	240.62	42.21	469.55	300.56	1.0027365	9.88668	70.37717	19.58669	337	3.3
107-23	a550817-4357013-050119-827_A04.CEL	2018	38.92586626	33.02760113	34.73799798	4405.020052	1.47096732	1.212054453	0.881136433	1.136048402	22161.92255	3920.101568	6936.189104	11305.63188	0.313804604	1233.5	75	350.45	54.73	190.54	156.62	0.9028259	9.90000	74.56000	15.42000	388	5.6
107-65	a550817-4357013-050119-827_A05.CEL	2018	39.4785802	34.1623052	35.72308904	4454.213885	1.371054359	1.189729911	0.90030797	1.11082855	23217.54688	4628.957844	7397.772549	11190.81649	0.319010304	1549	90	347.25	43.71	649.9	446.15	1.014883	9.77151	76.87064	13.25223	347	3.5
113-01	a550817-4357013-050119-827_A06.CEL	2018	39.46505545	34.43549499	34.70401082	4374.866257	1.340016017	1.185493284	0.907649079	1.10210148	22917.35438	3975.834509	6845.675334	12095.84454	0.29803013	1273	78	323.51	50.19	306.56	242.03	0.8973556	10.90244	73.45033	15.52346	340	3.2
113-04	a550817-4357013-050119-827_A07.CEL	2018	36.46366299	33.67567273	34.46626396	4217.674578	1.462576721	1.148957825	0.882689831	1.133978766	20802.31932	3744.709838	6329.017857	10728.59162	0.305948736	1125.6	66	303.44	51.43	314.07	154.93	0.9092576	10.63436	72.29587	16.96087	306	3.0
113-20	a550817-4357013-050119-827_A08.CEL	2018	42.05828988	35.39585357	35.60467947	4705.455357	1.422829226	1.244426667	0.889624777	1.124398393	24730.27357	4579.396429	7909.244405	12241.63274	0.321797385	1434.6	85	380.66	51.95	413.78	242.63	0.9374331	10.97000	72.43000	16.47000	349	4.6
118-03	a550817-4357013-050119-827_A09.CEL	2018	34.90304602	30.62647326	32.44181402	3593.140591	1.457371913	1.159864277	0.882877564	1.133201815	16365.08213	3369.846716	4326.615072	8668.620337	0.266134821	970.1	21	215.17	42.37	356.44	214.33	0.9595447	10.64000	71.17000	18.06000	354	4.4
131-61	a550817-4357013-050119-827_A10.CEL	2018	41.47041651	34.48833934	34.53011469	4366.609411	1.448107754	1.259736919	0.884121936	1.131212971	21745.72082	4274.996596	7039.687984	10431.03624	0.323087224	1319.5	74	316.45	46.17	394.58	421.16	0.9637395	10.92376	74.16408	14.75116	356	4.6
HP 39	a550817-4357013-050119-827_A11.CEL	2018	39.05418267	32.6137581	32.00974338	3930.812738	1.562915368	1.28709064	0.862481003	1.1599732	18059.35722	4228.601234	5001.354013	8829.401968	0.278288041	1138.1	38	239.76	42.07	474.15	364.1	1.0668577	10.94663	73.47028	15.47129	401	5.4
Fernor	a550817-4357013-050119-828_A02.CEL	2018	38.0260805	31.30678352	32.2697214	3840.695265	1.515678636	1.256551989	0.871177767	1.14828144	17667.3039	3863.506099	5882.612803	7921.185	0.333928315	1172.7	27	270.67	45.96586567	506.68	400.27	0.9742868	11.29000	71.64000	16.94000	412	5.5
Ferjean	a550817-4357013-050119-828_A03.CEL	2018	34.49912192	31.94857615	32.66180627	3708.812454	1.494423642	1.169182557	0.875545541	1.14270046	16872.42613	3999.240044	5867.50563	7005.680452	0.346900696	1216.3	25	298.56	48.61511406	540.92	289.01	1.1425241	10.94000	72.64000	16.29000	373	4.9
Feradam	a550817-4357013-050119-828_A04.CEL	2018	37.65099417	33.74330542	34.87763834	4159.9925	1.443476333	1.1752585	0.886295984	1.129202458	20616.86463	3836.773583	5844.1215	10935.96954	0.288825422	1192.7	65	308.21	49.74017171	291.22	218.21	0.9333734	9.92000	73.00000	16.95000	389	5.5
Lara	a550817-4357013-050119-828_A05.CEL	2018	36.22123202	33.64333706	36.04151024	4215.492712	1.431105784	1.151832095	0.887769063	1.126666916	20974.28258	4186.19929	6747.469496	10040.6138	0.319766649	1391.8	84	331.04	46.53490399	355.06	312.67	0.9767933	10.50000	73.80000	15.58000	344	4.7
Fernette	a550817-4357013-050119-828_A06.CEL	2018	39.14726072	34.26838988	35.76760089	4465.144881	1.436487709	1.176825447	0.886758872	1.128011667	22783.73729	4423.482768	6629.384822	11730.8697	0.291025251	1387.7	97	330.26	46.24777695	471.5	426.76	0.9897509	10.76000	71.67000	17.44000	332	4.3
Lub	a550817-4357013-050119-828_A07.CEL	2018	36.86515614	28.83433341	30.89220945	3391.241848	1.588653528	1.335498723	0.857492971	1.166512203	14224.85429	3766.582349	4786.672836	5671.599102	0.335814534	1044.1	0	233.5	44.33095383	684.22	244.13	1.1231214	10.22000	67.60000	22.02000	319	4.3
Lozeronne	a550817-4357013-050119-828_A08.CEL	2018	32.65776397	26.48245063	28.27267889	2670.492619	1.260504381	1.260050238	0.92585277	1.080155746	11106.5013	2463.370714	3897.05646	4746.074127	0.350689769	829	0	214.78	51.9331673	364.07	227.76	0.7316429	8.85000	71.48000	19.46000	369	3.6
Parisienne	a550817-4357013-050119-828_A09.CEL	2018	38.35409854	31.69980038	33.82458753	4020.116997	1.426257649	1.235244332	0.889175262	1.125130122	19565.54289	4003.185165	5434.156448	10128.20127	0.277638486	1216.4	58	271.08	43.41795467	489.67	251.91	0.9783944	9.56000	69.78000	20.51000	317	3.0
St Jean	a550817-4357013-050119-828_A10.CEL	2018	38.18364021	34.2780048	36.38663379	4402.170366	1.498641084	1.190574303	0.874406009	1.144001131	21881.29997	4714.623363	5619.689712	11546.98689	0.258658098	1294	92	271.31	39.75820633	498.33	304.95	1.0472892	11.02000	75.12000	13.75000	419	4.4
Meylannaise	a550817-4357013-050119-828_A11.CEL	2018	38.7267566	34.93011021	39.29716955	4787.078329	1.361228151	1.185457803	0.902840907	1.107935287	26039.17041	4742.853606	6179.23827	15117.07853	0.238056032	1328.1	98	289.15	41.88819192	427.72	218.84	0.9907138	9.74000	75.20000	14.89000	334	3.3
Ronde de Montignac	a550817-4357013-050119-828_A12.CEL	2018	35.53921333	31.34007333	32.86939	3670.704333	1.520717667	1.178962333	0.871193567	1.148877	16694.06233	3692.17	5114.557	7887.335333	0.305855618	1006.7	36	226.33	44.04164234	382.96	193.32	1.0433557	10.73000	71.89000	17.26000	364	3.5
Franquette	a550817-4357013-050119-828_B01.CEL	2018	43.39255883	32.44678928	33.04130248	4240.474097	1.623587788	1.440429451	0.851564549	1.174814774	19760.47755	4636.071228	6085.742155	9038.664161	0.308342325	1274.6	36	291.57	44.45477831	514.89	248.78	1.0356519	10.22000	73.87000	15.72000	406	5.1
Mayette	a550817-4357013-050119-828_B02.CEL	2018	39.42137741	31.16402746	33.6830109	4049.041775	1.437832909	1.270457408	0.886572757	1.12830734	19693.83947	4083.631399	5474.352663	10135.8554	0.277938252	1215.9	42	273.2	43.78977063	507.33	262.8	1.0044499	10.48000	73.91000	15.49000	292	2.7
Saint Martial	a550817-4357013-050119-828_B03.CEL	2018	33.32919584	29.79725387	30.36213899	3223.829524	1.399365774	1.169345	0.894315604	1.118345834	14138.55003	3194.910387	3999.466637	6944.173006	0.283301174	907.8	0	213.95	45.46613681	365.71	229.78	0.9996832	10.35744	73.12571	16.35172	434	4.4
Chaberte	a550817-4357013-050119-828_B04.CEL	2018	33.28189816	31.22310807	32.00884142	3501.516648	1.494788563	1.135091491	0.87547637	1.142805617	15492.44138	3516.243685	4725.243628	7250.954064	0.304043607	1016.4	13	241.17	45.13587363	414.11	213.12	1.0126637	10.17910	72.59551	17.05665	354	3.4
Saint Jean	a550817-4357013-050119-828_B05.CEL	2018	35.60439367	30.85601191	31.79757714	3544.046464	1.423788455	1.220285863	0.889657385	1.124505872	16183.416	3427.130492	4275.490915	8480.794597	0.264086882	946.5	7	205.22	39.63459384	436.69	293.79	0.9930494	10.43000	71.09000	18.27000	483	4.9
Quenouille	a550817-4357013-050119-828_B06.CEL	2018	32.21774655	28.23619226	29.43052387	2992.91556	1.359213964	1.196960084	0.903252476	1.107410411	12740.18004	3139.152964	4001.699649	5599.327429	0.315622168	897.1	2	203.98	44.48272854	450.65	221.7	1.1009406	9.96000	71.76000	18.05000	460	4.8
Grandjean	a550817-4357013-050119-828_B07.CEL	2018	35.36956521	29.66317815	31.61606853	3432.237728	1.358562325	1.239438252	0.903126025	1.107403059	15687.5828	3508.075437	5355.688829	6823.818532	0.339093754	1086.3	6	268.06	47.55872543	443.14	197.14	0.895195	10.21000	71.76000	17.87000	360	3.4
Solèze	a550817-4357013-050119-828_B08.CEL	2018	44.25250874	34.81680093	34.45221781	4704.478995	1.668797155	1.363067349	0.844107238	1.185411419	22837.33284	4636.456594	6592.195573	11608.68068	0.289266761	1387.5	78	327.64	45.33993883	437.9	229.55	0.9901336	10.25000	68.58000	21.00000	348	3.4
Howe	a550817-4357013-050119-828_B09.CEL	2018	40.71893244	31.11362324	32.4481164	3916.716247	1.4254037	1.325110069	0.889067487	1.125092587	18731.89235	3821.00011	5465.372465	9445.519777	0.291728149	1082.8	20	282.4	49.5099844	370.77	223.71	0.9229925	10.52228	71.96734	17.25591	407	5.3
Résistant froid Jura	a550817-4357013-050119-828_B10.CEL	2018	NA	NA	NA	NA	NA	NA	NA	NA	NA	NA	NA	NA	NA	NA	NA	NA	NA	NA	NA	NA	NA	NA	NA	NA	NA
Cheinovo	a550817-4357013-050119-828_B11.CEL	2018	40.30896875	29.86148542	31.2003	3697.338958	1.469806667	1.375205834	0.879894229	1.136739375	16968.56875	3587.4775	5802.762083	7578.329167	0.343679705	1121.3	6	299.51	50.87650756	325.94	217.55	0.9535662	9.72000	71.99000	18.16000	318	2.9
Corne	a550817-4357013-050119-828_B12.CEL	2018	39.71015625	30.32758625	31.6489475	3777.136167	1.61239075	1.360009167	0.853420188	1.172188667	16731.42375	3996.410209	4681.439333	8053.574209	0.27941611	1157.6	10	219.41	36.25233382	593.23	419	1.1030381	9.65000	75.80000	14.41000	487	6.0
Pedro	a550817-4357013-050119-828_C01.CEL	2018	40.34474322	34.31549718	35.31751041	4582.154592	1.641756698	1.211136851	0.8485395	1.1790852	22314.7951	4770.938255	6388.812588	11155.04426	0.287023148	1366.5	88	319.23	45.55417612	423.47	198.57	1.0696573	9.71000	74.50000	15.61000	342	3.5
Payne	a550817-4357013-050119-828_C02.CEL	2018	40.54817386	32.72970455	32.87522841	4191.871061	1.666964584	1.305596117	0.844171012	1.185142121	19408.35127	3963.397841	4973.908125	10471.0453	0.257748085	1060.7	44	250.83	43.95667946	328.31	153.04	0.9566366	10.33000	73.57000	16.01000	420	5.6
Trinta	a550817-4357013-050119-828_C03.CEL	2018	44.86448334	32.12493333	32.46090278	4327.726389	1.660926111	1.455962778	0.845027667	1.183826667	20316.30805	4676.078611	5548.974167	10091.25528	0.27287359	1294.3	25	227.73	35.10721939	486.1	238.02	1.1484442	10.48000	73.73000	15.68000	412	6.0
Sibisel 39	a550817-4357013-050119-828_C04.CEL	2018	41.61273111	40.44084667	40.98263556	5971.39	1.662652	1.182068444	0.845779622	1.183499111	32868.39111	5615.126667	6853.217778	20400.04667	0.208999894	1636.6	99	316.72	38.03987509	275.83	194.15	1.0428605	10.58000	71.93000	17.33000	477	7.0
Lieb Mayette	a550817-4357013-050119-828_C05.CEL	2018	42.06649629	33.76448367	36.7185422	4685.833822	1.454417019	1.275532932	0.883069702	1.132706538	24451.15742	4746.603462	6017.663519	13686.89044	0.246744807	1350.2	92	285.12	42.40900775	466.95	218.5	1.055936	10.22478	67.77155	21.81273	270	2.5
Spurgeon	a550817-4357013-050119-828_C06.CEL	2018	43.04327486	34.4994523	35.38712534	4729.91738	1.496219947	1.277532114	0.874966376	1.143321815	24423.30642	4627.020006	5717.059197	14079.22722	0.23497516	1336.1	90	259.44	36.60632399	551.58	323.61	1.1221792	10.67000	63.91000	25.30000	419	5.2
Moyer	a550817-4357013-050119-828_C07.CEL	2018	38.81503875	33.22066333	35.84052375	4345.386875	1.411857458	1.214672333	0.892331058	1.121235417	22257.17475	3433.857167	4944.493625	13878.82396	0.222588879	1149.5	93	190.57	31.62200282	463.81	260.94	1.1011278	9.33000	75.94000	14.61000	425	5.1
Midland	a550817-4357013-050119-828_C08.CEL	2018	42.40225513	34.77676873	35.00987281	4693.752829	1.661679079	1.295462492	0.845441109	1.183622679	22988.0244	5124.458603	7053.847666	10809.71813	0.310503967	1475.1	78	346.24	46.12843059	468.96	254.84	1.1183473	10.20000	71.92000	17.74000	259	2.4
Serr	a550817-4357013-050119-828_C09.CEL	2018	39.53855882	33.77363184	32.83364676	4128.014476	1.669623808	1.268605105	0.843543462	1.185902251	18806.53537	4129.577815	5901.850919	8775.106631	0.315844018	1153.2	54	307.43	51.26396532	295.06	196.81	1.0266388	9.57993	72.33612	17.95461	393	5.3
Tehama	a550817-4357013-050119-828_C10.CEL	2018	40.61534673	34.65993881	33.38885262	4310.385661	1.510230643	1.249284137	0.872148212	1.146953054	21138.72075	4312.657381	5714.831066	11111.2323	0.270534202	1184.8	72	297.09	46.60308397	378.12	156.8	0.9370847	10.80000	74.10000	14.92000	373	4.3
Vina	a550817-4357013-050119-828_C11.CEL	2018	40.46873278	32.19865542	32.49747333	4161.769306	1.678931736	1.282285847	0.842144425	1.187980181	19043.58202	4072.644639	5369.398694	9601.538682	0.284145477	1173.6	39	271.68	45.95399188	357.08	235.34	0.968533	9.19000	74.60000	16.12000	312	3.3
Waterloo	a550817-4357013-050119-828_C12.CEL	2018	45.84455357	33.7076951	34.1559138	4542.579132	1.548324424	1.415514721	0.865021356	1.156458333	22446.12823	5138.200996	7646.87914	9661.048089	0.34095129	1592.4	67	356.05	43.48914756	696.4	395.73	1.1674982	10.96000	70.05000	18.84000	359	3.5
Northdown Clawnut 252	a550817-4357013-050119-828_D01.CEL	2018	43.64323417	31.95267472	33.89108944	4397.582222	1.449292194	1.363354556	0.879625078	1.137633917	22407.39436	4804.823222	5484.110417	12118.46072	0.244840768	1183.4	51	256.4	40.47292071	450.18	209.96	1.146108	9.51000	74.13000	16.15000	490	5.7
Allemagne 139	a550817-4357013-050119-828_D02.CEL	2018	38.96321799	34.28066875	34.40416648	4330.966875	1.421439527	1.20901072	0.890040701	1.123950341	21917.09462	4358.371174	5228.883163	12329.84029	0.240587702	1179.3	64	221.88	35.95527467	427.94	230.12	1.127572	10.64000	72.17000	17.02000	484	5.6
Grosvert	a550817-4357013-050119-828_D03.CEL	2018	34.78509935	29.78987446	32.61971677	3525.948737	1.40279645	1.204512308	0.894211919	1.118861767	16084.07148	3924.483157	5286.331353	6873.256975	0.329153377	1081.6	22	252.18	45.58073962	509.68	217.07	1.0382125	10.37000	71.76000	17.73000	333	3.1
Ashley	a550817-4357013-050119-828_D04.CEL	2018	38.89296449	31.90710817	32.22806478	3915.848741	1.592032981	1.275607481	0.856776716	1.167414209	17886.21768	3632.713523	4782.372651	9471.13151	0.268596216	1069	38	247.62	43.45887887	356.04	166.54	0.9690228	10.14000	75.25000	14.49000	439	6.2
Chico	a550817-4357013-050119-828_D05.CEL	2018	34.40446984	28.68953192	30.27791296	3217.341312	1.362882685	1.228209033	0.902320272	1.108483461	14245.30972	3089.088318	4811.123666	6345.097737	0.338319404	943.4	6	212.56	44.91969569	329.34	288.25	0.9228647	10.21867	74.35198	15.22832	290	2.8
Geisenheim 286	a550817-4357013-050119-828_D06.CEL	2018	40.06677746	33.57627917	33.12192841	4010.668845	1.409096875	1.27115394	0.892821996	1.12055928	19692.77345	4048.068371	4847.084186	10797.62089	0.24672418	1152	58	245.84	41.39208324	388.82	202.25	1.0462406	10.01000	69.80000	20.00000	418	4.5
Hartley	a550817-4357013-050119-828_D07.CEL	2018	42.74038709	34.54801393	34.26986739	4574.060032	1.552983421	1.281215537	0.864213819	1.157572055	22763.38937	4477.786231	5836.579603	12449.02354	0.256155025	1357.5	88	298.49	43.02186478	420.64	281.21	1.0191324	9.68000	74.75000	15.47000	399	4.8
Amigo	a550817-4357013-050119-828_D08.CEL	2018	37.05715893	33.40037468	34.05031061	4075.751643	1.471099984	1.188986678	0.879860279	1.136926458	19637.62233	3897.472197	5721.249045	10018.90109	0.291464334	1174.9	70	277.21	45.56676968	388.5	246.82	1.008299	10.08000	72.50000	17.25000	411	5.6
Marbot	a550817-4357013-050119-828_D09.CEL	2018	39.56329808	34.18350321	35.43838366	4359.929712	1.525902693	1.250285866	0.869063606	1.150963911	21262.44308	4836.061699	6463.277628	9963.10375	0.30270728	1404.2	87	319.73	43.67120593	608.94	240.14	1.1461202	10.28000	72.79000	16.73000	321	3.1
Cisco	a550817-4357013-050119-828_D10.CEL	2018	40.58144033	33.58785169	35.62842311	4393.64881	1.486569863	1.269002204	0.876669297	1.140982864	21986.32124	5036.0695	6347.891942	10602.3598	0.288542686	1391.8	82	306.52	42.35924933	534.53	283.72	1.1631468	8.98000	71.44000	19.49000	396	4.5
Chandler	a550817-4357013-050119-828_D11.CEL	2018	NA	NA	NA	NA	NA	NA	NA	NA	NA	NA	NA	NA	NA	1164.8	46	236.58	41.113602	371.33	271.59	NA	8.99277	76.62372	14.27598	391	5.4
Liba	a550817-4357013-050119-828_F01.CEL	2018	35.9819641	27.3305471	29.85515817	3082.230206	1.378676081	1.372740955	0.899057692	1.112623336	13270.24965	3278.762908	4553.626749	5437.859993	0.342595927	972.4	0	225.27	44.66983938	558.62	254.92	1.0557853	10.67000	68.98000	20.22000	338	4.5
Kfar Hanania	a550817-4357013-050119-828_F02.CEL	2018	40.85916318	30.68830818	32.18236591	3862.759	1.437446409	1.372681568	0.887004957	1.127965796	18282.37278	4442.373477	5618.782977	8221.216318	0.309770783	1217.8	13	235.09	NA	602.09	230.97	1.1777381	9.58404	70.69360	19.50428	302	3.0
IR 13-1	a550817-4357013-050119-828_G07.CEL	2018	32.86204364	30.04265485	32.46446485	3282.762364	1.282761667	1.168072576	0.920625818	1.086377727	14986.73245	2850.252545	5609.170636	6527.309273	0.374224335	961.4	8	281.87	59.40358272	182.84	157.27	0.9400059	10.09000	70.92000	18.86000	465	5.6
IR 60-3	a550817-4357013-050119-828_G08.CEL	2018	NA	NA	NA	NA	NA	NA	NA	NA	NA	NA	NA	NA	NA	1384.9	97	411.11	56.30641119	NA	162.48	NA	9.76000	71.48000	18.65000	515	6.2
UC77012	a550817-4357013-050119-828_G09.CEL	2018	37.18347262	30.57290137	31.82080084	3698.286804	1.386602316	1.263364113	0.897487992	1.114659863	17555.56776	3731.770833	5354.681048	8469.115875	0.304714535	1108.8	33	244.93	44.41885348	404.92	281.72	0.9694018	10.16000	75.16000	14.63000	334	3.1
Mire	a550817-4357013-050119-828_G10.CEL	2018	32.37407936	28.82896742	30.58092803	3021.433466	1.366428902	1.188200928	0.902079746	1.109077065	12979.51826	3483.376762	4224.29358	5271.847917	0.325257548	973.9	1	200.61	40.45127337	591.27	273.82	1.1728287	9.78000	76.40000	13.68000	451	5.6
IR TA 1-1	a550817-4357013-050119-828_G11.CEL	2018	40.0214	32.8592625	32.0243875	3856.81125	1.33875125	1.304595	0.907903375	1.1017775	18870.71	3579.5275	6502.59625	8788.58625	0.341392966	1173	8	354.29	58.66505497	NA	NA	0.9534094	9.36000	72.06000	18.42000	420	5.2
VL4B	a550817-4357013-050119-828_G12.CEL	2018	42.9559225	36.85684637	38.71841136	5241.705955	1.503386386	1.233572387	0.87426633	1.144680682	28469.30486	4916.946273	7952.087228	15600.27136	0.279659327	1584.8	100	401.7	51.34202454	NA	NA	0.9899642	10.10804	67.03956	22.69807	497	6.5
Ferbel	a550817-4357013-050119-828_H01.CEL	2018	37.00841512	31.35143519	32.50485826	3811.460356	1.32761669	1.200910262	0.910223944	1.098845167	18665.30812	4344.641636	6297.267383	8023.399099	0.334832826	1258.6	37	299.54	43.57579284	538.61	276.26	1.1454235	10.55000	72.95000	16.39000	369	5.0
Ferouette	a550817-4357013-050119-828_H02.CEL	2018	38.80220385	33.46345529	35.28706875	4418.355241	1.504835353	1.205904423	0.873218726	1.14556601	21894.92561	4615.646635	6662.134375	10617.1445999999	0.301972409	1441.3	85	339.43	45.23079793	554.29	285.41	1.0732711	10.38000	73.14000	16.37000	439	5.8
Bijou	a550817-4357013-050119-828_H03.CEL	2018	NA	NA	NA	NA	NA	NA	NA	NA	NA	NA	NA	NA	NA	2084.1	100	344.25	32.18854023	457.79	291.28	NA	9.69762	67.32194	22.81680	357	4.3
Fertignac	a550817-4357013-050119-828_H04.CEL	2018	38.51492203	31.55009673	34.54904583	4033.52747	1.400006994	1.246312441	0.894236462	1.118481369	19831.79274	3888.859256	5348.109732	10594.82375	0.268743385	899.6	27	218.82	47.23073602	294.61	177.08	0.933778	10.65000	70.72000	18.50000	399	4.9
VL25B	a550817-4357013-050119-828_H05.CEL	2018	43.74716788	34.18006147	35.63082093	4552.190858	1.373963138	1.314900044	0.900233771	1.111248291	24007.9093	5002.820702	6601.432126	12403.65648	0.279476602	1461.2	84	326.04	44.49357242	459.09	217.85	1.0324668	9.26000	69.44000	21.19000	393	3.8
UK 11-4	a550817-4357013-050119-828_H06.CEL	2018	30.67851023	28.50228085	28.65813783	2791.353084	1.351074529	1.176118734	0.905340161	1.105019172	11498.61498	2568.782354	3728.210779	5201.621851	0.323683806	718.3	0	168.79	45.81082915	326.4	162.3	0.992	9.16000	75.20000	15.53000	589	7.5
UK 6-2	a550817-4357013-050119-828_H07.CEL	2018	28.5726	28.23949084	28.2392925	2651.026834	1.2894025	1.151285584	0.919198167	1.088159667	10932.25467	2424.688834	3515.668917	4991.896917	0.321841087	684.4	0	93.25	NA	302.45	125.87	0.9347054	9.21998	73.01971	17.61121	324	2.8
UK 47-1	a550817-4357013-050119-828_H08.CEL	2018	NA	NA	NA	NA	NA	NA	NA	NA	NA	NA	NA	NA	NA	1142.1	37	227.83	NA	281.07	157.09	NA	9.28263	67.50118	23.01562	41	0.2
UK 53-3	a550817-4357013-050119-828_H09.CEL	2018	38.09933887	32.57965079	32.24384991	3813.127066	1.383491048	1.22557975	0.897742497	1.114090289	18312.41748	4438.887736	5524.797656	8348.73209	0.302090829	1142.2	19	241.19	41.50219393	495.01	199.8	1.247286	8.69000	66.46000	24.74000	433	5.0
UK 107C-D2-2	a550817-4357013-050119-828_H10.CEL	2018	33.66604708	28.9001375	30.44828833	3180.48175	1.305682833	1.202356667	0.915535004	1.092607625	14393.32042	2809.978042	4532.085792	7051.256584	0.314436525	897.6	1	251.72	52.90569369	312.02	135.76	0.9470494	10.22000	70.49000	19.18000	571	6.7
Rosée de Montmorin	a550817-4357013-050119-828_H11.CEL	2018	38.02236758	30.46267843	28.90114062	3441.2715	1.631185872	1.357291362	0.850136344	1.176724047	14570.80109	4151.734164	4691.600373	5727.466555	0.322637452	1022.3	2	207.05	39.30184883	561.35	318.3	1.1879245	10.38000	71.38000	18.14000	421	5.3
Jin Long 1	a550817-4357013-050119-828_H12.CEL	2018	38.06621745	35.76890375	37.10629642	4695.406166	1.625638132	1.201872048	0.851449447	1.175149664	22992.28553	4644.060458	7432.793871	10915.4312	0.321249451	1435.2	94	355.28	47.7231819	456.12	248.71	1.0084398	9.03000	74.65000	16.20000	260	2.4
Lu Guang	a550817-4357013-050119-829_A02.CEL	2018	40.56615055	32.62156429	35.27964836	4401.507912	1.461327253	1.255684231	0.883355533	1.133362308	22283.94638	3987.063407	7007.661209	11289.22176	0.312366349	1240.8	83	323.15	52.30995856	365.76	195.73	0.9375883	9.64066	72.65716	17.49475	57	0.3
UK 47-10	a550817-4357013-050119-829_A03.CEL	2018	28.87894586	27.62345844	28.87885583	2724.250778	1.379733787	1.123943863	0.900816376	1.111620973	10925.09464	2390.661245	3444.431817	5090.00158	0.314476268	722.3	4	206.2	54.65147098	NA	NA	0.9201365	10.66000	73.01000	16.22000	646	8.3
UK 21-4	a550817-4357013-050119-829_A04.CEL	2018	34.87989334	31.29359417	32.72657945	3685.661333	1.302538667	1.162364667	0.917528408	1.090948361	17975.57825	3149.025944	4723.849945	10102.70236	0.26445882	942.9	42	260.86	55.33025071	233.43	125.75	0.9274675	9.14596	74.39524	16.24506	205	1.6
IR 100-2	a550817-4357013-050119-829_A05.CEL	2018	38.64298674	30.17140966	31.06803693	3632.89269	1.445905265	1.337968864	0.884764949	1.130513731	16621.31055	3621.485796	5956.526288	7043.298466	0.356068892	1102.6	9	295.87	53.84251424	318.64	189.24	0.9414792	10.36000	69.07000	20.45000	521	7.0
IR 60-1	a550817-4357013-050119-829_A06.CEL	2018	41.10758323	33.73098459	36.29824475	4749.229914	1.640854222	1.262391955	0.848592142	1.178948035	23313.22892	5364.455268	8002.059156	9946.714497	0.341119914	1645.4	79	397.94	46.42486321	501.46	281.7	1.1224258	10.18000	69.82000	19.87000	385	5.1
H 110-34	a550817-4357013-050119-829_A07.CEL	2018	37.24278333	33.39212333	32.99395667	3954.797	1.421717	1.189024	0.8899237	1.124067667	18926.181	3728.516667	6322.494667	8875.169667	0.336133319	1160.4	37	283.56	47.72773177	399.64	325	0.8292859	9.87710	72.80916	17.21025	328	3.2
UK 127AG11	a550817-4357013-050119-829_A08.CEL	2018	33.3206875	30.24192102	30.50286951	3345.260066	1.491594744	1.182268286	0.877135832	1.14129644	14453.42904	3181.428722	4890.655805	6381.344508	0.33820137	967.6	3	245.58	51.09012233	NA	NA	1.0111643	10.11000	68.01000	21.73000	505	6.1
UK 56-12	a550817-4357013-050119-829_A09.CEL	2018	30.10869	27.77688	27.05843	2622.588	1.391445	1.173693	0.8971119	1.115536	10382.052	2436.696	3408.846	4536.51	0.328407402	627.4	0	36.02	NA	425.82	140.47	1.0162334	8.78602	72.79644	18.24383	387	3.5
UK 118-23	a550817-4357013-050119-829_A10.CEL	2018	32.60674309	30.71886998	32.24956383	3358.913693	1.380287387	1.170716345	0.899218319	1.112723561	15197.68556	3218.071364	4904.256809	7075.357387	0.321210319	937.3	12	219.02	46.73623114	479.02	202.77	0.9557991	10.00992	73.98393	15.84908	63	0.4
H 109-3	a550817-4357013-050119-829_A11.CEL	2018	43.84309571	36.10480606	37.98889558	5369.98827	1.650484887	1.236939116	0.847347721	1.180966073	28188.65751	5315.225884	6733.102576	16140.32905	0.243750278	1533.8	92	331.41	43.21311219	456.77	234.77	1.0027802	9.77969	72.59196	17.47716	51	0.3
H 118-13	a550817-4357013-050119-829_A12.CEL	2018	41.28320455	35.12834682	36.34876137	4881.349137	1.654777637	1.225475682	0.845943286	1.182458227	24374.19357	4887.297091	6424.252887	13062.64359	0.264149559	1378.4	91	313.25	42.72367703	535.49	338.25	1.0174182	9.53438	74.19902	16.16152	410	4.3
UK 41-17	a550817-4357013-050119-829_B01.CEL	2018	39.11592685	27.12138397	29.53909671	3285.127127	1.396896695	1.47581236	0.895238351	1.117428762	14488.47384	3071.090731	4903.016735	6514.366371	0.337000272	964.9	0	237.72	49.11570248	315.98	170.57	0.9224947	10.31303	77.76342	11.77466	118	0.8
MB CO 45	a550817-4357013-050119-829_B02.CEL	2018	36.28514435	27.93926667	31.42342887	3428.748988	1.593602024	1.336215833	0.85652925	1.167774167	14692.31327	3748.398363	4567.712619	6376.202292	0.313066477	1069.7	17	233.04	40.8964077	542.25	264.2	1.2690823	9.12000	74.26000	16.48000	424	4.7
MB LU 21	a550817-4357013-050119-829_B03.CEL	2018	37.36844716	30.98741636	34.39933928	4041.874644	1.553142307	1.245801307	0.864476703	1.157406356	18934.78189	3766.695182	4497.476602	10670.6101	0.238291868	1030.5	68	196.38	37.15588519	345.03	246.1	1.0020656	9.29000	72.11000	18.38000	506	6.4
MB PO 2	a550817-4357013-050119-829_B04.CEL	2018	39.76999301	30.42269516	30.12328708	3573.921113	1.434027172	1.378910579	0.887014771	1.127528572	16232.32362	4116.269657	5009.249458	7106.804502	0.30859998	1186	2	187.67	32.13032238	580.73	466.84	1.1888598	8.85000	78.13000	12.85000	551	5.6
MB PO 3	a550817-4357013-050119-829_B05.CEL	2018	39.88160133	28.83934091	30.16016667	3410.848163	1.392550644	1.410687651	0.895758046	1.11653714	15346.94095	4223.675379	5119.909887	6003.355682	0.334077625	1253.7	2	194.35	30.8281649	819.57	486.47	1.462796	9.58000	76.51000	13.75000	439	5.5
MBT 40	a550817-4357013-050119-829_B06.CEL	2018	40.31889438	33.23530483	35.88389691	4517.867343	1.455536523	1.255171074	0.883747901	1.132385546	23175.58511	4301.037215	6483.51963	12391.02826	0.28137091	1199.5	61	278.31	46.29318518	NA	NA	0.9580868	9.72000	72.27000	17.80000	313	2.9
MBT 159	a550817-4357013-050119-829_B07.CEL	2018	32.4679108	30.72660171	30.83313068	3286.454621	1.435958693	1.144545663	0.886886242	1.12785964	14346.50836	3486.736705	4755.985568	6103.78608	0.33079492	1046	5	250.91	47.09095004	455.39	364.26	1.0829073	10.16000	71.25000	18.44000	428	5.9
MBT 231	a550817-4357013-050119-829_B08.CEL	2018	38.48397833	30.00091722	31.20566222	3551.945222	1.377755778	1.327261056	0.898884355	1.112610611	16594.89972	3915.777278	4650.208167	8028.914278	0.278343467	1070.6	16	234.43	40.52376837	422.92	253.93	1.1097377	10.39000	74.00000	15.49000	479	5.6
Del Carril	a550817-4357013-050119-829_B09.CEL	2018	39.98192073	33.97698494	39.4887811	5163.679635	1.671547592	1.233987261	0.843303877	1.186302316	26538.71414	6263.15411	7148.656358	13126.90367	0.270816905	1636	93	323.68	37.97857486	494.07	350.38	1.304871	9.89000	75.89000	14.03000	355	4.0
S 28 A Achille	a550817-4357013-050119-829_B10.CEL	2018	41.61585507	35.58977437	37.73847511	5238.876537	1.618100054	1.203874544	0.852464799	1.17353461	27268.49066	6041.109906	9040.852446	12186.52831	0.330660808	1806.4	99	416.29	45.03743292	581.2	378.05	1.1829138	9.66000	75.65000	14.58000	311	3.0
S 1 A Diane	a550817-4357013-050119-829_B11.CEL	2018	41.8627283	34.80091576	35.10991236	4659.819867	1.544719715	1.273694155	0.865975553	1.155368764	23390.67766	5005.311279	7685.492785	10699.87359	0.329844124	1474	84	321.55	44.51936257	462.28	288.7	1.0180989	9.52000	75.54000	14.80000	385	5.4
S 4 B Thétis	a550817-4357013-050119-829_B12.CEL	2018	39.54176072	30.83711151	30.3791383	3695.486617	1.42519875	1.342573472	0.889153192	1.125007391	17210.71448	3655.739583	6090.354078	7464.620814	0.350919579	1228.5	19	304.8	48.48870506	459.76	470.29	0.9584278	8.84000	69.98000	21.02000	463	6.1
Pourpre Hollande	a550817-4357013-050119-829_C01.CEL	2018	30.57150715	25.99205079	28.95629604	2754.817937	1.345559048	1.184958016	0.90738673	1.103015079	11293.85215	2472.558413	3679.792619	5141.501111	0.323629552	652.6	0	167.58	50.53679131	NA	NA	0.8555049	9.23000	75.53000	15.12000	470	5.9
S 34 B Pyrrus	a550817-4357013-050119-829_C02.CEL	2018	42.6627875	33.6444375	35.84936875	4798.463542	1.50423875	1.299894792	0.874472813	1.144643542	24953.1175	4088.19875	5787.190833	15077.72792	0.232777418	1250.1	86	304.51	47.36653808	260.9	179.86	0.8859174	9.33000	70.80000	19.77000	434	5.6
H 117-12	a550817-4357013-050119-829_C03.CEL	2018	44.65909602	34.33289337	36.85326572	4877.002746	1.548793826	1.369543826	0.865139655	1.156430208	25248.44345	5491.606989	7250.021515	12506.81494	0.287345072	1600.3	91	368.89	44.80844448	554.49	308.76	1.1647812	9.83000	71.97000	18.05000	431	5.1
UK 212AG5	a550817-4357013-050119-829_C04.CEL	2018	38.05247727	32.28495455	32.64197273	3887.414318	1.355025	1.235902727	0.904275318	1.106210455	18970.71591	3612.943637	5363.441136	9994.331137	0.28297823	1046.7	26	261.44	49.94937047	279.63	150.73	0.9443085	9.13000	67.81000	22.95000	494	6.6
UK 215AG12	a550817-4357013-050119-829_C05.CEL	2018	32.51959307	28.91033156	28.40094626	2971.761401	1.511160505	1.221082775	0.872325816	1.146949312	11974.5358	2907.282909	4068.895887	4998.357	0.34006273	805.5	0	188.57	46.20454768	407.84	214.06	0.9759683	NA	NA	NA	NA	NA
UK 216AG18	a550817-4357013-050119-829_C06.CEL	2018	34.59106143	31.72200025	31.29688933	3509.473365	1.496034596	1.195842033	0.875102403	1.143213359	15536.34463	4305.374293	5120.307254	6110.663087	0.330088759	1204.2	14	226.58	NA	893.67	657.24	1.4864878	9.66337	68.28142	21.85016	123	0.9
UK 224-6	a550817-4357013-050119-829_C07.CEL	2018	30.00477143	33.76936429	33.58315	3511.554286	1.344265	1.194742143	0.907901286	1.102515	16413.91857	3290.097143	5778.405715	7345.415714	0.352867058	1021.7	55	133.57	NA	260.8	74.37	0.981796	9.43479	70.00022	20.35300	130	1.0
UK 234-5	a550817-4357013-050119-829_C08.CEL	2018	31.84708149	28.50388766	29.60733929	2971.935617	1.373589124	1.186725877	0.900373656	1.111109351	12601.80068	2650.625487	3837.341916	6113.83328	0.30532135	809.7	0	197.64	48.82772933	280.49	148.15	1.0028769	10.13000	75.80000	13.96000	546	6.2
UK 239-10	a550817-4357013-050119-829_C09.CEL	2018	46.26636063	37.10647035	42.17737597	6305.099965	1.618651639	1.302418896	0.851990476	1.178200694	33886.58784	5985.808556	7037.363903	20863.41538	0.206564464	1487.6	100	330.72	43.5995465	249.62	164.09	1.0125273	9.83000	74.83000	15.23000	503	6.4
IR 21-7	a550817-4357013-050119-829_C10.CEL	2018	34.71130182	31.53986157	32.68006879	3707.841412	1.635663765	1.178354955	0.851069403	1.176607417	16278.66444	3537.855897	5445.054129	7295.754409	0.333884362	956.1	16	240.95	NA	251.97	129.13	1.0163999	9.54795	73.21447	17.02728	202	1.9
RA 1041 AF6	a550817-4357013-050119-829_C11.CEL	2018	39.97316008	31.54583226	29.80363114	3714.118878	1.568972586	1.398434701	0.861347233	1.161477407	16531.28905	3525.086703	4715.333199	8290.869143	0.285234041	953.6	10	215.18	45.12908706	350.56	139.8	0.9499228	10.57206	71.67519	17.57803	89	0.7
H 122-22	a550817-4357013-050119-829_D01.CEL	2018	45.27636958	31.87688307	36.20518004	4546.720515	1.42301964	1.434734936	0.889524328	1.124487583	23537.0875	5229.177492	7046.825443	11261.08457	0.299158842	1472.7	88	316.96	43.04533232	607.54	198.36	1.1237885	10.24734	71.50835	18.03847	75	0.6
H 122-33	a550817-4357013-050119-829_D02.CEL	2018	37.62905436	31.04981942	35.15230953	3992.582531	1.325008156	1.247702593	0.910665623	1.098222038	19829.74473	4307.516208	6352.356884	9169.871641	0.320602797	1240.6	78	279.73	44.73961999	528.2	292.12	0.9235817	10.50134	75.75327	13.62261	441	4.2
Gillet	a550817-4357013-050119-829_D03.CEL	2018	38.67712402	33.01731671	33.20066436	4155.648959	1.509857625	1.233349383	0.872264595	1.146829636	19999.57268	4082.49622	5324.51294	10592.56352	0.266929046	1217.5	70	289.45	46.255753	346.46	216.8	1.0228145	9.68000	77.58000	12.60000	323	3.9
Forde	a550817-4357013-050119-829_D04.CEL	2018	41.21116472	34.93806819	36.29433875	4701.019903	1.447922222	1.242673681	0.884425447	1.130992431	24633.59595	4580.053069	7629.973111	12423.56977	0.311819604	1497.8	93	362.89	48.19384313	392.84	241.88	0.9769548	10.70673	73.41912	15.73823	361	4.6
Sexton	a550817-4357013-050119-829_D05.CEL	2018	39.04110568	34.20882494	36.54337064	4582.058119	1.481041768	1.188080758	0.87830367	1.139203157	23454.5059	4038.902462	6569.320644	12846.28279	0.280446272	1164.5	90	292.93	NA	261.45	180.81	0.870502	10.04519	74.24316	15.52884	40	0.2
Lalande	a550817-4357013-050119-829_D06.CEL	2018	43.38548246	32.29977659	33.03213413	4355.282076	1.619683833	1.372884371	0.851919357	1.174101352	20719.84134	4447.097068	5805.501849	10467.24242	0.280151714	1268	34	276.44	43.30946748	412.9	317.82	1.0576885	9.88000	68.58000	21.39000	546	7.1
Chase C7	a550817-4357013-050119-829_D07.CEL	2018	40.52996964	35.57471591	34.71907646	4617.957695	1.600213929	1.23995164	0.855536222	1.169253409	22696.15328	4507.907045	7254.987922	10933.25831	0.318174182	1495.8	92	333.99	44.5106349	507.7	356.23	0.979956	10.43000	74.43000	14.95000	358	4.0
Wepster W2	a550817-4357013-050119-829_D08.CEL	2018	37.13066555	32.81830337	33.67589471	4023.850625	1.438742228	1.178945785	0.886001854	1.128788766	19294.12921	4110.302324	6769.786186	8414.040705	0.34924081	1421	62	325.73	45.27675072	548.38	421.04	1.0214152	9.96000	73.82000	16.07000	352	3.5
Culplat	a550817-4357013-050119-829_D09.CEL	2018	34.78674167	34.292225	33.97030833	3900.4925	1.4216275	1.1280725	0.889826583	1.124114167	18515.72583	4569.109167	5605.276667	8341.34	0.304253825	1224.2	72	254.36	40.28954746	619.05	449.43	1.1598573	9.73000	64.81000	25.33000	397	4.8
Verdelet	a550817-4357013-050119-829_D10.CEL	2018	34.59258352	30.18998608	33.14987472	3522.654546	1.368432813	1.21209983	0.901001619	1.110045398	16289.63847	3802.176563	5148.603153	7338.85875	0.315958662	1037.9	17	228.4	41.82843748	600.64	202.07	0.9920834	10.06027	71.77361	18.05621	413	4.3
Grosjean	a550817-4357013-050119-829_D11.CEL	2018	NA	NA	NA	NA	NA	NA	NA	NA	NA	NA	NA	NA	NA	1284	46	284.42	41.76321161	455.97	421.9	NA	10.10000	67.77000	22.05000	356	3.3
Adams 10	a550817-4357013-050119-829_D12.CEL	2018	40.59319328	35.99061127	36.23222328	4656.766309	1.582597984	1.210284172	0.858653065	1.164976802	23028.8992	4869.686562	7338.24362	10820.96902	0.319993352	1502.9	96	333.74	44.27845515	598.76	494.51	1.0435818	9.44000	69.87000	20.51000	294	2.8
Shinrei	a550817-4357013-050119-829_E01.CEL	2018	40.49937381	35.74732113	34.39985595	4456.848691	1.43637997	1.191757411	0.88677708	1.127986101	22763.2958	4530.151905	6653.825982	11579.31792	0.288818527	1362.6	87	314.87	46.73187094	396.22	279.26	1.0451813	9.27000	72.33000	18.27000	397	4.8
Howard	a550817-4357013-050119-829_E02.CEL	2018	37.65686042	31.91192917	34.13232917	4112.562083	1.4894575	1.21914	0.876556146	1.141415625	19867.72	4122.338542	6084.27875	9661.102708	0.302807383	1278.4	60	295.87	45.1461792	395.42	247.77	1.0063731	9.63000	74.67000	15.52000	461	5.3
Le Bordelais	a550817-4357013-050119-829_E03.CEL	2018	34.23227306	31.14355191	34.28283248	3592.077596	1.302266203	1.167233166	0.915933474	1.091904715	17194.07713	3591.088858	5023.452712	8579.535558	0.292290922	1034.9	54	244.07	46.64322434	421.78	264.75	0.9772481	10.25000	71.17000	18.40000	468	5.9
Tulare	a550817-4357013-050119-829_E04.CEL	2018	39.14284103	33.82839603	32.80042401	4064.601306	1.521275408	1.237687739	0.870533096	1.149397785	19281.62653	3662.606947	5835.427413	9783.59217	0.304504242	1105	61	305.27	52.45549522	236.23	155.82	0.9011649	9.58561	70.83243	19.37858	359	4.9
Rouge de la Réole	a550817-4357013-050119-829_E05.CEL	2018	35.15068083	31.36676893	30.16420726	3470.514024	1.689494185	1.222571191	0.840315911	1.190520887	14306.49985	3944.089637	4445.998774	5916.411441	0.310821036	1184.3	8	275.1	47.19263033	506.17	281.77	1.1555705	9.60000	70.78000	19.42000	408	4.8
Rouge de Laquenexy	a550817-4357013-050119-829_E06.CEL	2018	35.52406755	29.91712268	31.05678849	3419.133575	1.436597248	1.260245591	0.886934935	1.127914303	15204.80807	3570.646883	4925.708937	6708.45225	0.323657241	1017.2	2	221.08	44.03896337	415.49	218.97	1.0509775	9.05000	74.25000	16.54000	338	3.2
Milotaï n° 10	a550817-4357013-050119-829_E07.CEL	2018	37.69625593	34.57350086	36.83089645	4369.926131	1.241750538	1.143558771	0.93052756	1.074750242	23843.36131	4288.066865	6500.412917	13054.88153	0.27506187	1310.6	94	315.61	43.69090632	414.03	275.59	1.0341685	9.83000	68.02000	22.07000	227	2.1
Sopore	a550817-4357013-050119-829_E08.CEL	2018	34.48108075	30.7660346	29.32377311	3253.15512	1.507007872	1.235902525	0.872626104	1.14622733	13785.64035	3533.330789	4706.784546	5545.525013	0.340641831	1007.3	7	230.1	45.50488471	392.84	241.88	1.1102982	8.73000	70.39000	20.73000	503	4.7
PI 14-2323	a550817-4357013-050119-829_E09.CEL	2018	38.11448196	31.67170142	33.49475135	4059.366887	1.622606925	1.231277695	0.852288994	1.174184563	18659.06757	4272.617479	5195.050379	9191.39971	0.28297738	1116.3	46	240.05	42.26604455	475.79	286.74	1.114456	8.88000	73.39000	17.58000	535	6.9
PI 2 657 12	a550817-4357013-050119-829_E10.CEL	2018	37.89189875	33.62856055	35.92428298	4354.938375	1.509338628	1.186475362	0.872272523	1.146756872	21304.52355	5302.426577	6982.415305	9019.681667	0.327705419	1440.5	85	337.23	45.92161882	559.3	305.15	1.1249008	8.60000	75.47000	15.81000	323	3.1
Candelou	a550817-4357013-050119-829_E11.CEL	2018	36.14393689	30.73820609	30.49260314	3423.816295	1.385792083	1.228033343	0.897815166	1.114325917	15498.19634	3380.485522	5294.715779	6822.995039	0.3407811	1019.4	2	249.61	48.35903596	354.1	300.83	0.9539627	9.37000	70.19000	20.28000	453	5.2
Rouge de la Donan	a550817-4357013-050119-829_E12.CEL	2018	39.77474709	30.84784167	29.77203292	3624.123556	1.535949389	1.380883917	0.866960288	1.153623014	16115.27795	4057.486375	4901.575944	7156.215625	0.30369271	1074.1	3	235.23	41.52192332	429.57	183.5	1.150981	9.46000	72.62000	17.76000	379	4.3
Rego	a550817-4357013-050119-829_F01.CEL	2018	42.24118883	32.66100473	30.73423352	3948.603731	1.578411345	1.422293125	0.85961543	1.163811534	18011.17693	4247.991837	5559.927178	8203.257917	0.308443189	1103	28	254.27	43.4731317	381.82	233.63	1.0854294	9.08000	74.64000	16.17000	373	3.6
Romaine	a550817-4357013-050119-829_F02.CEL	2018	36.22615521	32.89361544	33.83644398	3918.468328	1.454958836	1.177913464	0.883398626	1.132549451	18714.31089	3773.563414	4850.608063	10090.13941	0.260052213	1114	70	242.69	43.18942198	475.37	277.44	1.0142591	9.21000	71.15000	19.45000	335	3.2
Souvenir du congrés	a550817-4357013-050119-829_F03.CEL	2018	42.30066678	33.53979237	36.45626436	4594.14989	1.479934061	1.324814282	0.878603278	1.138863357	23505.002	4877.550781	5395.918042	13231.53318	0.230294999	1314.1	89	260.98	37.88798235	482.94	275.14	1.0384209	10.12000	71.10000	18.62000	365	3.5
Plovdivski	a550817-4357013-050119-829_F04.CEL	2018	42.53702332	34.68918024	34.71594142	4509.418415	1.416697502	1.306276828	0.890653611	1.122944209	23223.5297	5376.068628	7630.959278	10216.50179	0.330590978	1641.8	74	366.88	44.07708203	537.14	324.74	1.2054891	8.99000	66.02000	24.88000	302	2.9
Izvor 10	a550817-4357013-050119-829_F05.CEL	2018	39.72373555	31.07835809	31.80037974	3697.311418	1.307017933	1.342879142	0.915006148	1.093118574	17997.54283	3405.387184	5310.631117	9281.524532	0.295283966	1031.9	17	272.24	51.36022337	252.14	131.02	0.8113376	9.03000	73.63000	17.11000	545	6.1
Kasni Rodni	a550817-4357013-050119-829_F06.CEL	2018	41.17362629	32.05464928	32.59725765	4181.942633	1.561029735	1.347022678	0.862929799	1.15942883	19864.17736	4274.543004	5086.583242	10503.05112	0.256899941	1182.4	34	235.3	38.12007906	567.94	414.09	1.0514534	9.95396	65.05840	24.82461	408	4.9
A 117-15	a550817-4357013-050119-829_F07.CEL	2018	39.28154319	34.77853182	37.21667758	4770.099913	1.642754019	1.160522679	0.848297655	1.179374425	23603.86592	5546.276756	7247.209207	10810.37996	0.307755241	1536.6	95	345.19	44.53260056	545.9	230.48	1.2241636	10.60000	65.44000	23.79000	467	6.2
Marchetti	a550817-4357013-050119-829_F08.CEL	2018	40.18498468	29.01644592	29.17612828	3481.583234	1.438736558	1.436324167	0.886128281	1.128709136	15684.21303	3582.904745	5233.970367	6867.337918	0.334515725	1134.8	4	283.25	46.75635523	405.99	269.26	0.8436767	10.35787	73.34552	16.18208	380	4.9
Maribor	a550817-4357013-050119-829_F09.CEL	2018	38.30250679	33.49930663	34.22616729	4192.407533	1.502606447	1.207808816	0.873719199	1.144954365	20197.63569	3907.558476	6241.463986	10048.61322	0.308258813	1200.9	73	313.36	51.23107609	288.78	267.22	0.9186402	NA	NA	NA	NA	NA
EAA 6	a550817-4357013-050119-829_F10.CEL	2018	39.9490597	35.21500511	34.20733031	4347.258156	1.388672159	1.199000898	0.896684533	1.115437386	22169.62013	4415.696091	7049.77161	10704.15243	0.317348196	1264.8	81	335.9	51.3224037	360.99	219.58	1.0020634	9.59000	73.03000	17.22000	248	2.3
Z 53	a550817-4357013-050119-829_F11.CEL	2018	32.94510714	29.65919286	30.89097857	3126.385	1.378649286	1.173615714	0.899178786	1.112546429	13558.58857	2842.424286	4586.13	6130.034286	0.337949321	944.5	12	245.05	51.88988883	293.74	142.38	0.9386321	10.14000	73.67000	16.08000	442	5.4
Sibisel 44	a550817-4357013-050119-829_F12.CEL	2018	49.20140542	38.51153208	39.81818229	5767.141396	1.473657445	1.351825979	0.879177859	1.13769825	33149.71933	6092.267028	8424.837792	18632.61451	0.253891783	1774.7	100	397.95	43.54939319	514.24	179.4	1.0273945	9.75915	68.23394	21.86015	424	5.7
Carmelo	a550817-4357013-050119-829_G01.CEL	2018	47.51063833	40.748285	42.84055542	7093.528417	1.617669021	1.174625875	0.854177681	1.172286521	42813.08081	9051.883104	9548.927917	24212.20479	0.221950808	2251.4	99	440.65	36.88188423	505.47	322.42	1.4220622	9.48000	75.84000	14.55000	287	2.8
Robert Livermore	a550817-4357013-050119-829_G02.CEL	2018	37.45870049	34.15860763	33.46420003	4175.530575	1.619987627	1.167982192	0.852244264	1.173917572	19435.55838	4396.416617	6046.727769	8992.413997	0.309776935	1275.3	74	327.74	47.6027248	414.56	218.93	1.0921026	9.53000	73.61000	16.76000	396	4.6
Early Ehrhardt	a550817-4357013-050119-829_G03.CEL	2018	38.23824607	32.24939833	33.62154679	3943.128703	1.430396875	1.231832994	0.888410902	1.126153161	19144.30113	3741.048405	4832.774512	10570.47821	0.253179211	948.9	50	218	NA	205.74	140.75	0.9834508	9.39315	75.86243	14.55897	109	0.9
AS 1	a550817-4357013-050119-829_G04.CEL	2018	44.90812958	32.76204125	31.82915542	4164.138653	1.372384972	1.428488514	0.900144385	1.111107639	21030.83408	3880.317111	6106.423834	11044.09314	0.289268962	1175.9	31	301.36	48.68576229	351.51	167.06	0.8832673	10.52000	74.14000	15.21000	452	4.9
Germisara	a550817-4357013-050119-829_G05.CEL	2018	51.42775288	38.13558669	41.44959662	6090.522218	1.441756844	1.380693336	0.886243797	1.129019613	36467.35588	6705.450408	8977.081533	20784.7556	0.246277389	2031.2	100	394.43	40.49963549	538.12	284.82	1.1473514	9.69000	73.66000	16.51000	372	3.7
PI 15 95 68	a550817-4357013-050119-829_G06.CEL	2018	42.3998842	32.0725364	32.37681621	4005.785218	1.379564167	1.377815237	0.898515681	1.113081813	19778.92151	3920.708315	5885.672404	9972.540787	0.299890226	1255	13	270.61	NA	596.24	284.46	1.0244357	9.59152	69.94682	20.24948	154	1.3
Gran Jefe	a550817-4357013-050119-829_G07.CEL	2018	38.70552055	30.05728325	31.233339	3640.022315	1.471663582	1.348662019	0.879526541	1.13721353	16542.26558	3794.315063	5556.179367	7191.771151	0.335271635	1120.2	1	273.66	47.08534067	443.8	180.35	1.0552364	9.04000	73.29000	17.46000	489	5.3
Pleureur	a550817-4357013-050119-829_G08.CEL	2018	36.81305833	29.99796667	31.524025	3652.966667	1.4202775	1.257004167	0.890906583	1.123241667	16875.94417	3596.633333	4496.380833	8782.93	0.269113226	961.6	0	48.75	NA	378.14	261.98	1.0515849	10.48362	76.04069	13.32769	185	1.7
Semence comité Dordogne	a550817-4357013-050119-829_G09.CEL	2018	39.58194089	31.20922691	32.91888133	3900.430169	1.397313589	1.304922688	0.894839103	1.117744632	18795.97508	3967.122214	5051.072085	9777.780774	0.269154024	1149.1	36	242.82	40.21197317	499.8	319.56	1.0061516	9.45000	70.42000	20.03000	415	5.5
Laciniata	a550817-4357013-050119-829_G10.CEL	2018	41.84593639	30.75875306	30.59236972	3877.844139	1.474238417	1.415132333	0.8815112	1.136202	18198.10161	3227.640083	4936.153889	10034.30764	0.270358797	754.9	0	190.73	45.99782949	248.75	133	0.9560668	9.99000	73.83000	15.98000	455	5.1
H 102-15	a550817-4357013-050119-829_G11.CEL	2018	34.147475	32.31919829	33.17703697	3699.111731	1.358783462	1.141975107	0.903042746	1.107484337	17506.89677	3730.728098	6266.435662	7509.733013	0.358007875	1194.3	35	296.87	47.2994073	530.03	321.43	0.9901875	10.26229	74.90920	14.68164	440	4.2
Lacinié Suisse	a550817-4357013-050119-829_G12.CEL	2018	31.98370691	27.78003714	27.70600905	2973.503048	1.467469667	1.243046214	0.877707048	1.140521595	11666.53819	2873.968357	3759.140548	5033.429286	0.318484825	718.5	4	160.77	NA	261.77	122.43	1.039217	10.21000	70.86000	18.72000	423	5.4
Grappes Suisse	a550817-4357013-050119-829_H01.CEL	2018	31.79700982	28.18987083	28.22393393	2805.20381	1.387493185	1.186186042	0.896800917	1.115211101	11488.22289	2852.097917	3971.969911	4664.15506	0.345146032	811.5	0	188.38	44.60598598	474.41	302.95	1.0734988	9.26000	73.84000	16.76000	346	3.3
Feuilles simples Suisse	a550817-4357013-050119-829_H02.CEL	2018	34.95925342	29.24775521	29.57452495	3154.72209	1.28077884	1.243138787	0.920955246	1.085907734	14264.214	3478.637629	4857.779358	5927.797008	0.339959273	1020.2	0	235.67	45.04051678	355.2	232.09	0.9333082	10.06000	69.69000	20.04000	355	3.4
108-40	a550817-4357013-050119-829_H03.CEL	2018	NA	NA	NA	NA	NA	NA	NA	NA	NA	NA	NA	NA	NA	NA	NA	NA	NA	NA	NA	NA	NA	NA	NA	NA	NA
110-41	a550817-4357013-050119-829_H04.CEL	2018	37.55571565	35.65699481	34.17283496	4250.786796	1.432934072	1.153657898	0.887488157	1.127082742	21314.4462	3868.399799	5973.186561	11472.85984	0.27922218	1279.2	87	301.58	45.52150943	425.91	254.57	0.9199843	9.62000	73.11000	17.14000	438	5.6
110-66	a550817-4357013-050119-829_H05.CEL	2018	NA	NA	NA	NA	NA	NA	NA	NA	NA	NA	NA	NA	NA	1009.9	32	232.18	44.49768101	394.65	198.57	NA	9.56000	72.48000	17.81000	371	3.6
113-07	a550817-4357013-050119-829_H06.CEL	2018	NA	NA	NA	NA	NA	NA	NA	NA	NA	NA	NA	NA	NA	NA	NA	NA	NA	NA	NA	NA	NA	NA	NA	NA	NA
113-21	a550817-4357013-050119-829_H07.CEL	2018	35.15185472	31.99543007	32.75199056	3657.979388	1.407674563	1.178220647	0.89283825	1.120372413	17131.0226	3268.061539	5124.082885	8738.878182	0.30233013	973.3	35	264.06	52.10236578	263.65	147.73	0.8526671	9.98000	73.95000	15.96000	226	2.1
118-14	a550817-4357013-050119-829_H08.CEL	2018	41.06194746	32.24227727	34.13123531	4281.909723	1.49801875	1.296053989	0.874717362	1.143700625	20993.87294	4305.737602	5524.961811	11163.17352	0.265188045	1199.8	60	255.87	42.07972897	454.8	320.27	1.0316661	9.37385	73.04073	17.42650	369	4.7
129-11	a550817-4357013-050119-829_H09.CEL	2018	36.90915964	32.86896917	32.32823633	3872.321739	1.484851667	1.184848729	0.877752855	1.140038433	18135.87331	3960.896044	5213.60278	8961.374489	0.288229446	1050	45	252.96	47.21076501	317.7	216.01	1.0377361	10.11662	70.13627	19.59312	353	3.3
129-19	a550817-4357013-050119-829_H10.CEL	2018	37.69950517	30.81725774	30.50957944	3523.078726	1.480022744	1.298483214	0.878036696	1.139252227	15754.59328	3541.970736	5318.961494	6893.661053	0.339608439	994.1	6	260.9	51.81110493	315.68	217.52	0.9865324	10.22000	74.90000	14.77000	360	4.6
131-08	a550817-4357013-050119-829_H11.CEL	2018	38.35511357	32.1278975	31.10822143	3709.127036	1.455304	1.287881321	0.882735443	1.133033929	17067.31211	3430.224786	5416.686393	8220.400929	0.317830269	977.1	22	262.28	52.41930649	289.32	207.25	0.8864753	10.48000	74.15000	15.21000	409	5.1
131-42	a550817-4357013-050119-829_H12.CEL	2018	36.50389925	33.86049367	33.86367117	3996.207354	1.40136428	1.137345593	0.894107017	1.118739166	19545.81406	3657.653444	5960.972388	9927.188224	0.304996366	1049.6	65	290.71	53.79334592	306.86	200.53	0.9119964	10.39000	74.41000	15.04000	347	4.5
131-71	a550817-4357013-050119-827_A02.CEL	2019	NA	NA	NA	NA	NA	NA	NA	NA	NA	NA	NA	NA	NA	NA	NA	NA	NA	NA	NA	NA	NA	NA	NA	NA	NA
99-108	a550817-4357013-050119-827_A03.CEL	2019	NA	NA	NA	NA	NA	NA	NA	NA	NA	NA	NA	NA	NA	NA	NA	NA	NA	NA	NA	NA	NA	NA	NA	NA	NA
107-23	a550817-4357013-050119-827_A04.CEL	2019	NA	NA	NA	NA	NA	NA	NA	NA	NA	NA	NA	NA	NA	NA	NA	NA	NA	NA	NA	NA	NA	NA	NA	NA	NA
107-65	a550817-4357013-050119-827_A05.CEL	2019	NA	NA	NA	NA	NA	NA	NA	NA	NA	NA	NA	NA	NA	NA	NA	NA	NA	NA	NA	NA	NA	NA	NA	NA	NA
113-01	a550817-4357013-050119-827_A06.CEL	2019	NA	NA	NA	NA	NA	NA	NA	NA	NA	NA	NA	NA	NA	NA	NA	NA	NA	NA	NA	NA	NA	NA	NA	NA	NA
113-04	a550817-4357013-050119-827_A07.CEL	2019	NA	NA	NA	NA	NA	NA	NA	NA	NA	NA	NA	NA	NA	NA	NA	NA	NA	NA	NA	NA	NA	NA	NA	NA	NA
113-20	a550817-4357013-050119-827_A08.CEL	2019	NA	NA	NA	NA	NA	NA	NA	NA	NA	NA	NA	NA	NA	NA	NA	NA	NA	NA	NA	NA	NA	NA	NA	NA	NA
118-03	a550817-4357013-050119-827_A09.CEL	2019	NA	NA	NA	NA	NA	NA	NA	NA	NA	NA	NA	NA	NA	NA	NA	NA	NA	NA	NA	NA	NA	NA	NA	NA	NA
131-61	a550817-4357013-050119-827_A10.CEL	2019	NA	NA	NA	NA	NA	NA	NA	NA	NA	NA	NA	NA	NA	NA	NA	NA	NA	NA	NA	NA	NA	NA	NA	NA	NA
HP 39	a550817-4357013-050119-827_A11.CEL	2019	NA	NA	NA	NA	NA	NA	NA	NA	NA	NA	NA	NA	NA	NA	NA	NA	NA	NA	NA	NA	NA	NA	NA	NA	NA
Fernor	a550817-4357013-050119-828_A02.CEL	2019	NA	NA	NA	NA	NA	NA	NA	NA	NA	NA	NA	NA	NA	NA	NA	NA	NA	NA	NA	NA	NA	NA	NA	NA	NA
Ferjean	a550817-4357013-050119-828_A03.CEL	2019	NA	NA	NA	NA	NA	NA	NA	NA	NA	NA	NA	NA	NA	NA	NA	NA	NA	NA	NA	NA	NA	NA	NA	NA	NA
Feradam	a550817-4357013-050119-828_A04.CEL	2019	NA	NA	NA	NA	NA	NA	NA	NA	NA	NA	NA	NA	NA	NA	NA	NA	NA	NA	NA	NA	NA	NA	NA	NA	NA
Lara	a550817-4357013-050119-828_A05.CEL	2019	NA	NA	NA	NA	NA	NA	NA	NA	NA	NA	NA	NA	NA	NA	NA	NA	NA	NA	NA	NA	NA	NA	NA	NA	NA
Fernette	a550817-4357013-050119-828_A06.CEL	2019	NA	NA	NA	NA	NA	NA	NA	NA	NA	NA	NA	NA	NA	NA	NA	NA	NA	NA	NA	NA	NA	NA	NA	NA	NA
Lub	a550817-4357013-050119-828_A07.CEL	2019	NA	NA	NA	NA	NA	NA	NA	NA	NA	NA	NA	NA	NA	979	0	208	43	452	335	NA	NA	NA	NA	NA	NA
Lozeronne	a550817-4357013-050119-828_A08.CEL	2019	NA	NA	NA	NA	NA	NA	NA	NA	NA	NA	NA	NA	NA	693	0	170	49	336	230	NA	NA	NA	NA	NA	NA
Parisienne	a550817-4357013-050119-828_A09.CEL	2019	NA	NA	NA	NA	NA	NA	NA	NA	NA	NA	NA	NA	NA	1098	18	256	47	364	247	NA	NA	NA	NA	NA	NA
St Jean	a550817-4357013-050119-828_A10.CEL	2019	NA	NA	NA	NA	NA	NA	NA	NA	NA	NA	NA	NA	NA	1134	40	238	41	422	371	NA	NA	NA	NA	NA	NA
Meylannaise	a550817-4357013-050119-828_A11.CEL	2019	NA	NA	NA	NA	NA	NA	NA	NA	NA	NA	NA	NA	NA	1251	94	267	43	385	229	NA	NA	NA	NA	NA	NA
Ronde de Montignac	a550817-4357013-050119-828_A12.CEL	2019	NA	NA	NA	NA	NA	NA	NA	NA	NA	NA	NA	NA	NA	1008	15	244	47	342	234	NA	NA	NA	NA	NA	NA
Franquette	a550817-4357013-050119-828_B01.CEL	2019	NA	NA	NA	NA	NA	NA	NA	NA	NA	NA	NA	NA	NA	1045	2	226	45	440	350	NA	NA	NA	NA	NA	NA
Mayette	a550817-4357013-050119-828_B02.CEL	2019	NA	NA	NA	NA	NA	NA	NA	NA	NA	NA	NA	NA	NA	1124	11	239	43	442	337	NA	NA	NA	NA	NA	NA
Saint Martial	a550817-4357013-050119-828_B03.CEL	2019	NA	NA	NA	NA	NA	NA	NA	NA	NA	NA	NA	NA	NA	819	0	183	46	303	312	NA	NA	NA	NA	NA	NA
Chaberte	a550817-4357013-050119-828_B04.CEL	2019	NA	NA	NA	NA	NA	NA	NA	NA	NA	NA	NA	NA	NA	826	0	196	48	314	256	NA	NA	NA	NA	NA	NA
Saint Jean	a550817-4357013-050119-828_B05.CEL	2019	NA	NA	NA	NA	NA	NA	NA	NA	NA	NA	NA	NA	NA	946	5	207	45	344	311	NA	NA	NA	NA	NA	NA
Quenouille	a550817-4357013-050119-828_B06.CEL	2019	NA	NA	NA	NA	NA	NA	NA	NA	NA	NA	NA	NA	NA	858	0	198	46	423	276	NA	NA	NA	NA	NA	NA
Grandjean	a550817-4357013-050119-828_B07.CEL	2019	NA	NA	NA	NA	NA	NA	NA	NA	NA	NA	NA	NA	NA	1012	3	243	49	372	265	NA	NA	NA	NA	NA	NA
Solèze	a550817-4357013-050119-828_B08.CEL	2019	NA	NA	NA	NA	NA	NA	NA	NA	NA	NA	NA	NA	NA	1194	50	282	48	359	226	NA	NA	NA	NA	NA	NA
Howe	a550817-4357013-050119-828_B09.CEL	2019	NA	NA	NA	NA	NA	NA	NA	NA	NA	NA	NA	NA	NA	987	0	229	49	345	238	NA	NA	NA	NA	NA	NA
Résistant froid Jura	a550817-4357013-050119-828_B10.CEL	2019	NA	NA	NA	NA	NA	NA	NA	NA	NA	NA	NA	NA	NA	1167	18	268	45	414	291	NA	NA	NA	NA	NA	NA
Cheinovo	a550817-4357013-050119-828_B11.CEL	2019	NA	NA	NA	NA	NA	NA	NA	NA	NA	NA	NA	NA	NA	1093	0	297	54	302	296	NA	NA	NA	NA	NA	NA
Corne	a550817-4357013-050119-828_B12.CEL	2019	NA	NA	NA	NA	NA	NA	NA	NA	NA	NA	NA	NA	NA	1024	0	193	38	529	463	NA	NA	NA	NA	NA	NA
Pedro	a550817-4357013-050119-828_C01.CEL	2019	NA	NA	NA	NA	NA	NA	NA	NA	NA	NA	NA	NA	NA	1240	63	302	49	349	238	NA	NA	NA	NA	NA	NA
Payne	a550817-4357013-050119-828_C02.CEL	2019	NA	NA	NA	NA	NA	NA	NA	NA	NA	NA	NA	NA	NA	1167	35	283	48	411	270	NA	NA	NA	NA	NA	NA
Trinta	a550817-4357013-050119-828_C03.CEL	2019	NA	NA	NA	NA	NA	NA	NA	NA	NA	NA	NA	NA	NA	1449	91	337	46	371	267	NA	NA	NA	NA	NA	NA
Sibisel 39	a550817-4357013-050119-828_C04.CEL	2019	NA	NA	NA	NA	NA	NA	NA	NA	NA	NA	NA	NA	NA	1376	32	303	44	501	432	NA	NA	NA	NA	NA	NA
Lieb Mayette	a550817-4357013-050119-828_C05.CEL	2019	NA	NA	NA	NA	NA	NA	NA	NA	NA	NA	NA	NA	NA	1215	90	258	43	426	200	NA	NA	NA	NA	NA	NA
Spurgeon	a550817-4357013-050119-828_C06.CEL	2019	NA	NA	NA	NA	NA	NA	NA	NA	NA	NA	NA	NA	NA	1417	84	293	41	504	370	NA	NA	NA	NA	NA	NA
Moyer	a550817-4357013-050119-828_C07.CEL	2019	NA	NA	NA	NA	NA	NA	NA	NA	NA	NA	NA	NA	NA	1146	51	237	41	400	311	NA	NA	NA	NA	NA	NA
Midland	a550817-4357013-050119-828_C08.CEL	2019	NA	NA	NA	NA	NA	NA	NA	NA	NA	NA	NA	NA	NA	1198	13	275	46	365	308	NA	NA	NA	NA	NA	NA
Serr	a550817-4357013-050119-828_C09.CEL	2019	NA	NA	NA	NA	NA	NA	NA	NA	NA	NA	NA	NA	NA	1015	27	274	55	257	187	NA	NA	NA	NA	NA	NA
Tehama	a550817-4357013-050119-828_C10.CEL	2019	NA	NA	NA	NA	NA	NA	NA	NA	NA	NA	NA	NA	NA	1186	61	286	49	349	247	NA	NA	NA	NA	NA	NA
Vina	a550817-4357013-050119-828_C11.CEL	2019	NA	NA	NA	NA	NA	NA	NA	NA	NA	NA	NA	NA	NA	1145	13	277	49	301	322	NA	NA	NA	NA	NA	NA
Waterloo	a550817-4357013-050119-828_C12.CEL	2019	NA	NA	NA	NA	NA	NA	NA	NA	NA	NA	NA	NA	NA	1131	0	250	46	487	427	NA	NA	NA	NA	NA	NA
Northdown Clawnut 252	a550817-4357013-050119-828_D01.CEL	2019	NA	NA	NA	NA	NA	NA	NA	NA	NA	NA	NA	NA	NA	1287	52	288	45	483	278	NA	NA	NA	NA	NA	NA
Allemagne 139	a550817-4357013-050119-828_D02.CEL	2019	NA	NA	NA	NA	NA	NA	NA	NA	NA	NA	NA	NA	NA	1199	42	245	41	431	291	NA	NA	NA	NA	NA	NA
Grosvert	a550817-4357013-050119-828_D03.CEL	2019	NA	NA	NA	NA	NA	NA	NA	NA	NA	NA	NA	NA	NA	914	2	207	44	392	315	NA	NA	NA	NA	NA	NA
Ashley	a550817-4357013-050119-828_D04.CEL	2019	NA	NA	NA	NA	NA	NA	NA	NA	NA	NA	NA	NA	NA	1153	21	266	47	425	299	NA	NA	NA	NA	NA	NA
Chico	a550817-4357013-050119-828_D05.CEL	2019	NA	NA	NA	NA	NA	NA	NA	NA	NA	NA	NA	NA	NA	1134	2	263	46	434	466	NA	NA	NA	NA	NA	NA
Geisenheim 286	a550817-4357013-050119-828_D06.CEL	2019	NA	NA	NA	NA	NA	NA	NA	NA	NA	NA	NA	NA	NA	1208	54	253	44	420	281	NA	NA	NA	NA	NA	NA
Hartley	a550817-4357013-050119-828_D07.CEL	2019	NA	NA	NA	NA	NA	NA	NA	NA	NA	NA	NA	NA	NA	1380	85	319	46	357	333	NA	NA	NA	NA	NA	NA
Amigo	a550817-4357013-050119-828_D08.CEL	2019	NA	NA	NA	NA	NA	NA	NA	NA	NA	NA	NA	NA	NA	1026	26	262	50	335	208	NA	NA	NA	NA	NA	NA
Marbot	a550817-4357013-050119-828_D09.CEL	2019	NA	NA	NA	NA	NA	NA	NA	NA	NA	NA	NA	NA	NA	1220	41	255	43	408	279	NA	NA	NA	NA	NA	NA
Cisco	a550817-4357013-050119-828_D10.CEL	2019	NA	NA	NA	NA	NA	NA	NA	NA	NA	NA	NA	NA	NA	1101	23	234	43	361	309	NA	NA	NA	NA	NA	NA
Chandler	a550817-4357013-050119-828_D11.CEL	2019	NA	NA	NA	NA	NA	NA	NA	NA	NA	NA	NA	NA	NA	1188	30	285	49	261	225	NA	NA	NA	NA	NA	NA
Liba	a550817-4357013-050119-828_F01.CEL	2019	NA	NA	NA	NA	NA	NA	NA	NA	NA	NA	NA	NA	NA	829	0	171	41	455	289	NA	NA	NA	NA	NA	NA
Kfar Hanania	a550817-4357013-050119-828_F02.CEL	2019	NA	NA	NA	NA	NA	NA	NA	NA	NA	NA	NA	NA	NA	NA	NA	NA	NA	NA	NA	NA	NA	NA	NA	NA	NA
IR 13-1	a550817-4357013-050119-828_G07.CEL	2019	NA	NA	NA	NA	NA	NA	NA	NA	NA	NA	NA	NA	NA	970	18	277	56	309	216	NA	NA	NA	NA	NA	NA
IR 60-3	a550817-4357013-050119-828_G08.CEL	2019	NA	NA	NA	NA	NA	NA	NA	NA	NA	NA	NA	NA	NA	1144	86	312	55	237	122	NA	NA	NA	NA	NA	NA
UC77012	a550817-4357013-050119-828_G09.CEL	2019	NA	NA	NA	NA	NA	NA	NA	NA	NA	NA	NA	NA	NA	1051	33	204	43	353	274	NA	NA	NA	NA	NA	NA
Mire	a550817-4357013-050119-828_G10.CEL	2019	NA	NA	NA	NA	NA	NA	NA	NA	NA	NA	NA	NA	NA	962	0	203	42	639	490	NA	NA	NA	NA	NA	NA
IR TA 1-1	a550817-4357013-050119-828_G11.CEL	2019	NA	NA	NA	NA	NA	NA	NA	NA	NA	NA	NA	NA	NA	1247	9	377	61	251	204	NA	NA	NA	NA	NA	NA
VL4B	a550817-4357013-050119-828_G12.CEL	2019	NA	NA	NA	NA	NA	NA	NA	NA	NA	NA	NA	NA	NA	1479	95	377	51	369	139	NA	NA	NA	NA	NA	NA
Ferbel	a550817-4357013-050119-828_H01.CEL	2019	NA	NA	NA	NA	NA	NA	NA	NA	NA	NA	NA	NA	NA	1482	78	304	42	581	360	NA	NA	NA	NA	NA	NA
Ferouette	a550817-4357013-050119-828_H02.CEL	2019	NA	NA	NA	NA	NA	NA	NA	NA	NA	NA	NA	NA	NA	1275	80	308	47	432	306	NA	NA	NA	NA	NA	NA
Bijou	a550817-4357013-050119-828_H03.CEL	2019	NA	NA	NA	NA	NA	NA	NA	NA	NA	NA	NA	NA	NA	1914	100	331	34	343	232	NA	NA	NA	NA	NA	NA
Fertignac	a550817-4357013-050119-828_H04.CEL	2019	NA	NA	NA	NA	NA	NA	NA	NA	NA	NA	NA	NA	NA	1245	68	265	44	379	330	NA	NA	NA	NA	NA	NA
VL25B	a550817-4357013-050119-828_H05.CEL	2019	NA	NA	NA	NA	NA	NA	NA	NA	NA	NA	NA	NA	NA	1347	66	308	45	461	307	NA	NA	NA	NA	NA	NA
UK 11-4	a550817-4357013-050119-828_H06.CEL	2019	NA	NA	NA	NA	NA	NA	NA	NA	NA	NA	NA	NA	NA	736	0	162	45	414	264	NA	NA	NA	NA	NA	NA
UK 6-2	a550817-4357013-050119-828_H07.CEL	2019	NA	NA	NA	NA	NA	NA	NA	NA	NA	NA	NA	NA	NA	601	0	164	54	270	138	NA	NA	NA	NA	NA	NA
UK 47-1	a550817-4357013-050119-828_H08.CEL	2019	NA	NA	NA	NA	NA	NA	NA	NA	NA	NA	NA	NA	NA	1078	12	256	47	396	214	NA	NA	NA	NA	NA	NA
UK 53-3	a550817-4357013-050119-828_H09.CEL	2019	NA	NA	NA	NA	NA	NA	NA	NA	NA	NA	NA	NA	NA	1194	12	265	42	755	397	NA	NA	NA	NA	NA	NA
UK 107C-D2-2	a550817-4357013-050119-828_H10.CEL	2019	NA	NA	NA	NA	NA	NA	NA	NA	NA	NA	NA	NA	NA	840	0	202	49	341	193	NA	NA	NA	NA	NA	NA
Rosée de Montmorin	a550817-4357013-050119-828_H11.CEL	2019	NA	NA	NA	NA	NA	NA	NA	NA	NA	NA	NA	NA	NA	1071	2	232	42	485	411	NA	NA	NA	NA	NA	NA
Jin Long 1	a550817-4357013-050119-828_H12.CEL	2019	NA	NA	NA	NA	NA	NA	NA	NA	NA	NA	NA	NA	NA	1499	94	352	48	460	341	NA	NA	NA	NA	NA	NA
Lu Guang	a550817-4357013-050119-829_A02.CEL	2019	NA	NA	NA	NA	NA	NA	NA	NA	NA	NA	NA	NA	NA	1104	21	338	60	241	193	NA	NA	NA	NA	NA	NA
UK 47-10	a550817-4357013-050119-829_A03.CEL	2019	NA	NA	NA	NA	NA	NA	NA	NA	NA	NA	NA	NA	NA	591	0	154	52	317	205	NA	NA	NA	NA	NA	NA
UK 21-4	a550817-4357013-050119-829_A04.CEL	2019	NA	NA	NA	NA	NA	NA	NA	NA	NA	NA	NA	NA	NA	1064	5	259	49	444	264	NA	NA	NA	NA	NA	NA
IR 100-2	a550817-4357013-050119-829_A05.CEL	2019	NA	NA	NA	NA	NA	NA	NA	NA	NA	NA	NA	NA	NA	1210	13	319	54	355	268	NA	NA	NA	NA	NA	NA
IR 60-1	a550817-4357013-050119-829_A06.CEL	2019	NA	NA	NA	NA	NA	NA	NA	NA	NA	NA	NA	NA	NA	1699	88	380	46	542	435	NA	NA	NA	NA	NA	NA
H 110-34	a550817-4357013-050119-829_A07.CEL	2019	NA	NA	NA	NA	NA	NA	NA	NA	NA	NA	NA	NA	NA	1092	14	256	48	390	389	NA	NA	NA	NA	NA	NA
UK 127AG11	a550817-4357013-050119-829_A08.CEL	2019	NA	NA	NA	NA	NA	NA	NA	NA	NA	NA	NA	NA	NA	1192	8	300	51	505	355	NA	NA	NA	NA	NA	NA
UK 56-12	a550817-4357013-050119-829_A09.CEL	2019	NA	NA	NA	NA	NA	NA	NA	NA	NA	NA	NA	NA	NA	848	0	215	51	376	222	NA	NA	NA	NA	NA	NA
UK 118-23	a550817-4357013-050119-829_A10.CEL	2019	NA	NA	NA	NA	NA	NA	NA	NA	NA	NA	NA	NA	NA	856	0	209	51	361	182	NA	NA	NA	NA	NA	NA
H 109-3	a550817-4357013-050119-829_A11.CEL	2019	NA	NA	NA	NA	NA	NA	NA	NA	NA	NA	NA	NA	NA	1335	72	285	43	356	236	NA	NA	NA	NA	NA	NA
H 118-13	a550817-4357013-050119-829_A12.CEL	2019	NA	NA	NA	NA	NA	NA	NA	NA	NA	NA	NA	NA	NA	1178	77	243	44	374	311	NA	NA	NA	NA	NA	NA
UK 41-17	a550817-4357013-050119-829_B01.CEL	2019	NA	NA	NA	NA	NA	NA	NA	NA	NA	NA	NA	NA	NA	815	0	201	49	377	237	NA	NA	NA	NA	NA	NA
MB CO 45	a550817-4357013-050119-829_B02.CEL	2019	NA	NA	NA	NA	NA	NA	NA	NA	NA	NA	NA	NA	NA	1222	14	246	42	533	316	NA	NA	NA	NA	NA	NA
MB LU 21	a550817-4357013-050119-829_B03.CEL	2019	NA	NA	NA	NA	NA	NA	NA	NA	NA	NA	NA	NA	NA	979	7	205	42	396	327	NA	NA	NA	NA	NA	NA
MB PO 2	a550817-4357013-050119-829_B04.CEL	2019	NA	NA	NA	NA	NA	NA	NA	NA	NA	NA	NA	NA	NA	1322	5	226	34	620	642	NA	NA	NA	NA	NA	NA
MB PO 3	a550817-4357013-050119-829_B05.CEL	2019	NA	NA	NA	NA	NA	NA	NA	NA	NA	NA	NA	NA	NA	1171	0	180	30	864	777	NA	NA	NA	NA	NA	NA
MBT 40	a550817-4357013-050119-829_B06.CEL	2019	NA	NA	NA	NA	NA	NA	NA	NA	NA	NA	NA	NA	NA	1254	81	301	48	422	302	NA	NA	NA	NA	NA	NA
MBT 159	a550817-4357013-050119-829_B07.CEL	2019	NA	NA	NA	NA	NA	NA	NA	NA	NA	NA	NA	NA	NA	1052	8	237	46	407	469	NA	NA	NA	NA	NA	NA
MBT 231	a550817-4357013-050119-829_B08.CEL	2019	NA	NA	NA	NA	NA	NA	NA	NA	NA	NA	NA	NA	NA	1217	15	240	40	511	373	NA	NA	NA	NA	NA	NA
Del Carril	a550817-4357013-050119-829_B09.CEL	2019	NA	NA	NA	NA	NA	NA	NA	NA	NA	NA	NA	NA	NA	1501	84	250	34	407	338	NA	NA	NA	NA	NA	NA
S 28 A Achille	a550817-4357013-050119-829_B10.CEL	2019	NA	NA	NA	NA	NA	NA	NA	NA	NA	NA	NA	NA	NA	1883	98	397	42	485	442	NA	NA	NA	NA	NA	NA
S 1 A Diane	a550817-4357013-050119-829_B11.CEL	2019	NA	NA	NA	NA	NA	NA	NA	NA	NA	NA	NA	NA	NA	1657	87	392	48	507	362	NA	NA	NA	NA	NA	NA
S 4 B Thétis	a550817-4357013-050119-829_B12.CEL	2019	NA	NA	NA	NA	NA	NA	NA	NA	NA	NA	NA	NA	NA	1205	9	274	47	476	505	NA	NA	NA	NA	NA	NA
Pourpre Hollande	a550817-4357013-050119-829_C01.CEL	2019	NA	NA	NA	NA	NA	NA	NA	NA	NA	NA	NA	NA	NA	540	0	147	54	178	101	NA	NA	NA	NA	NA	NA
S 34 B Pyrrus	a550817-4357013-050119-829_C02.CEL	2019	NA	NA	NA	NA	NA	NA	NA	NA	NA	NA	NA	NA	NA	1399	95	325	47	335	215	NA	NA	NA	NA	NA	NA
H 117-12	a550817-4357013-050119-829_C03.CEL	2019	NA	NA	NA	NA	NA	NA	NA	NA	NA	NA	NA	NA	NA	1495	79	325	45	502	304	NA	NA	NA	NA	NA	NA
UK 212AG5	a550817-4357013-050119-829_C04.CEL	2019	NA	NA	NA	NA	NA	NA	NA	NA	NA	NA	NA	NA	NA	1133	3	268	47	424	246	NA	NA	NA	NA	NA	NA
UK 215AG12	a550817-4357013-050119-829_C05.CEL	2019	NA	NA	NA	NA	NA	NA	NA	NA	NA	NA	NA	NA	NA	751	0	169	45	476	339	NA	NA	NA	NA	NA	NA
UK 216AG18	a550817-4357013-050119-829_C06.CEL	2019	NA	NA	NA	NA	NA	NA	NA	NA	NA	NA	NA	NA	NA	1086	0	219	41	672	533	NA	NA	NA	NA	NA	NA
UK 224-6	a550817-4357013-050119-829_C07.CEL	2019	NA	NA	NA	NA	NA	NA	NA	NA	NA	NA	NA	NA	NA	841	22	253	60	172	116	NA	NA	NA	NA	NA	NA
UK 234-5	a550817-4357013-050119-829_C08.CEL	2019	NA	NA	NA	NA	NA	NA	NA	NA	NA	NA	NA	NA	NA	915	0	196	43	468	271	NA	NA	NA	NA	NA	NA
UK 239-10	a550817-4357013-050119-829_C09.CEL	2019	NA	NA	NA	NA	NA	NA	NA	NA	NA	NA	NA	NA	NA	1660	100	340	42	319	195	NA	NA	NA	NA	NA	NA
IR 21-7	a550817-4357013-050119-829_C10.CEL	2019	NA	NA	NA	NA	NA	NA	NA	NA	NA	NA	NA	NA	NA	874	3	262	58	224	162	NA	NA	NA	NA	NA	NA
RA 1041 AF6	a550817-4357013-050119-829_C11.CEL	2019	NA	NA	NA	NA	NA	NA	NA	NA	NA	NA	NA	NA	NA	912	5	198	43	290	210	NA	NA	NA	NA	NA	NA
H 122-22	a550817-4357013-050119-829_D01.CEL	2019	NA	NA	NA	NA	NA	NA	NA	NA	NA	NA	NA	NA	NA	1461	90	314	44	596	290	NA	NA	NA	NA	NA	NA
H 122-33	a550817-4357013-050119-829_D02.CEL	2019	NA	NA	NA	NA	NA	NA	NA	NA	NA	NA	NA	NA	NA	1291	73	300	47	560	337	NA	NA	NA	NA	NA	NA
Gillet	a550817-4357013-050119-829_D03.CEL	2019	NA	NA	NA	NA	NA	NA	NA	NA	NA	NA	NA	NA	NA	1249	78	296	47	403	280	NA	NA	NA	NA	NA	NA
Forde	a550817-4357013-050119-829_D04.CEL	2019	NA	NA	NA	NA	NA	NA	NA	NA	NA	NA	NA	NA	NA	1240	38	308	49	520	496	NA	NA	NA	NA	NA	NA
Sexton	a550817-4357013-050119-829_D05.CEL	2019	NA	NA	NA	NA	NA	NA	NA	NA	NA	NA	NA	NA	NA	1371	80	336	50	370	324	NA	NA	NA	NA	NA	NA
Lalande	a550817-4357013-050119-829_D06.CEL	2019	NA	NA	NA	NA	NA	NA	NA	NA	NA	NA	NA	NA	NA	1136	9	224	40	388	376	NA	NA	NA	NA	NA	NA
Chase C7	a550817-4357013-050119-829_D07.CEL	2019	NA	NA	NA	NA	NA	NA	NA	NA	NA	NA	NA	NA	NA	1316	57	284	44	465	464	NA	NA	NA	NA	NA	NA
Wepster W2	a550817-4357013-050119-829_D08.CEL	2019	NA	NA	NA	NA	NA	NA	NA	NA	NA	NA	NA	NA	NA	1360	41	285	43	504	473	NA	NA	NA	NA	NA	NA
Culplat	a550817-4357013-050119-829_D09.CEL	2019	NA	NA	NA	NA	NA	NA	NA	NA	NA	NA	NA	NA	NA	1165	72	242	43	409	420	NA	NA	NA	NA	NA	NA
Verdelet	a550817-4357013-050119-829_D10.CEL	2019	NA	NA	NA	NA	NA	NA	NA	NA	NA	NA	NA	NA	NA	850	10	159	39	442	340	NA	NA	NA	NA	NA	NA
Grosjean	a550817-4357013-050119-829_D11.CEL	2019	NA	NA	NA	NA	NA	NA	NA	NA	NA	NA	NA	NA	NA	1091	11	216	41	357	432	NA	NA	NA	NA	NA	NA
Adams 10	a550817-4357013-050119-829_D12.CEL	2019	NA	NA	NA	NA	NA	NA	NA	NA	NA	NA	NA	NA	NA	1513	98	335	46	492	512	NA	NA	NA	NA	NA	NA
Shinrei	a550817-4357013-050119-829_E01.CEL	2019	NA	NA	NA	NA	NA	NA	NA	NA	NA	NA	NA	NA	NA	1391	94	333	49	395	331	NA	NA	NA	NA	NA	NA
Howard	a550817-4357013-050119-829_E02.CEL	2019	NA	NA	NA	NA	NA	NA	NA	NA	NA	NA	NA	NA	NA	1173	47	256	46	402	317	NA	NA	NA	NA	NA	NA
Le Bordelais	a550817-4357013-050119-829_E03.CEL	2019	NA	NA	NA	NA	NA	NA	NA	NA	NA	NA	NA	NA	NA	947	38	188	43	362	273	NA	NA	NA	NA	NA	NA
Tulare	a550817-4357013-050119-829_E04.CEL	2019	NA	NA	NA	NA	NA	NA	NA	NA	NA	NA	NA	NA	NA	963	22	250	54	258	173	NA	NA	NA	NA	NA	NA
Rouge de la Réole	a550817-4357013-050119-829_E05.CEL	2019	NA	NA	NA	NA	NA	NA	NA	NA	NA	NA	NA	NA	NA	1135	4	265	47	494	503	NA	NA	NA	NA	NA	NA
Rouge de Laquenexy	a550817-4357013-050119-829_E06.CEL	2019	NA	NA	NA	NA	NA	NA	NA	NA	NA	NA	NA	NA	NA	1021	2	223	46	435	351	NA	NA	NA	NA	NA	NA
Milotaï n° 10	a550817-4357013-050119-829_E07.CEL	2019	NA	NA	NA	NA	NA	NA	NA	NA	NA	NA	NA	NA	NA	1382	98	300	43	505	347	NA	NA	NA	NA	NA	NA
Sopore	a550817-4357013-050119-829_E08.CEL	2019	NA	NA	NA	NA	NA	NA	NA	NA	NA	NA	NA	NA	NA	888	0	191	44	322	259	NA	NA	NA	NA	NA	NA
PI 14-2323	a550817-4357013-050119-829_E09.CEL	2019	NA	NA	NA	NA	NA	NA	NA	NA	NA	NA	NA	NA	NA	1168	40	231	41	561	561	NA	NA	NA	NA	NA	NA
PI 2 657 12	a550817-4357013-050119-829_E10.CEL	2019	NA	NA	NA	NA	NA	NA	NA	NA	NA	NA	NA	NA	NA	1369	94	292	44	511	325	NA	NA	NA	NA	NA	NA
Candelou	a550817-4357013-050119-829_E11.CEL	2019	NA	NA	NA	NA	NA	NA	NA	NA	NA	NA	NA	NA	NA	1002	0	244	50	316	274	NA	NA	NA	NA	NA	NA
Rouge de la Donan	a550817-4357013-050119-829_E12.CEL	2019	NA	NA	NA	NA	NA	NA	NA	NA	NA	NA	NA	NA	NA	1021	0	212	43	430	280	NA	NA	NA	NA	NA	NA
Rego	a550817-4357013-050119-829_F01.CEL	2019	NA	NA	NA	NA	NA	NA	NA	NA	NA	NA	NA	NA	NA	944	2	212	45	343	305	NA	NA	NA	NA	NA	NA
Romaine	a550817-4357013-050119-829_F02.CEL	2019	NA	NA	NA	NA	NA	NA	NA	NA	NA	NA	NA	NA	NA	952	25	198	43	322	319	NA	NA	NA	NA	NA	NA
Souvenir du congrés	a550817-4357013-050119-829_F03.CEL	2019	NA	NA	NA	NA	NA	NA	NA	NA	NA	NA	NA	NA	NA	1187	55	221	38	517	249	NA	NA	NA	NA	NA	NA
Plovdivski	a550817-4357013-050119-829_F04.CEL	2019	NA	NA	NA	NA	NA	NA	NA	NA	NA	NA	NA	NA	NA	1546	53	328	43	556	446	NA	NA	NA	NA	NA	NA
Izvor 10	a550817-4357013-050119-829_F05.CEL	2019	NA	NA	NA	NA	NA	NA	NA	NA	NA	NA	NA	NA	NA	949	1	269	56	250	210	NA	NA	NA	NA	NA	NA
Kasni Rodni	a550817-4357013-050119-829_F06.CEL	2019	NA	NA	NA	NA	NA	NA	NA	NA	NA	NA	NA	NA	NA	1057	8	205	40	468	395	NA	NA	NA	NA	NA	NA
A 117-15	a550817-4357013-050119-829_F07.CEL	2019	NA	NA	NA	NA	NA	NA	NA	NA	NA	NA	NA	NA	NA	1432	96	317	46	430	237	NA	NA	NA	NA	NA	NA
Marchetti	a550817-4357013-050119-829_F08.CEL	2019	NA	NA	NA	NA	NA	NA	NA	NA	NA	NA	NA	NA	NA	1165	0	270	47	382	312	NA	NA	NA	NA	NA	NA
Maribor	a550817-4357013-050119-829_F09.CEL	2019	NA	NA	NA	NA	NA	NA	NA	NA	NA	NA	NA	NA	NA	973	25	231	47	305	306	NA	NA	NA	NA	NA	NA
EAA 6	a550817-4357013-050119-829_F10.CEL	2019	NA	NA	NA	NA	NA	NA	NA	NA	NA	NA	NA	NA	NA	1324	93	356	53	332	297	NA	NA	NA	NA	NA	NA
Z 53	a550817-4357013-050119-829_F11.CEL	2019	NA	NA	NA	NA	NA	NA	NA	NA	NA	NA	NA	NA	NA	1012	13	266	54	273	182	NA	NA	NA	NA	NA	NA
Sibisel 44	a550817-4357013-050119-829_F12.CEL	2019	NA	NA	NA	NA	NA	NA	NA	NA	NA	NA	NA	NA	NA	1716	97	351	43	550	300	NA	NA	NA	NA	NA	NA
Carmelo	a550817-4357013-050119-829_G01.CEL	2019	NA	NA	NA	NA	NA	NA	NA	NA	NA	NA	NA	NA	NA	2289	100	428	36	460	208	NA	NA	NA	NA	NA	NA
Robert Livermore	a550817-4357013-050119-829_G02.CEL	2019	NA	NA	NA	NA	NA	NA	NA	NA	NA	NA	NA	NA	NA	1199	32	284	48	462	368	NA	NA	NA	NA	NA	NA
Early Ehrhardt	a550817-4357013-050119-829_G03.CEL	2019	NA	NA	NA	NA	NA	NA	NA	NA	NA	NA	NA	NA	NA	971	9	225	47	357	169	NA	NA	NA	NA	NA	NA
AS 1	a550817-4357013-050119-829_G04.CEL	2019	NA	NA	NA	NA	NA	NA	NA	NA	NA	NA	NA	NA	NA	1056	2	254	51	320	192	NA	NA	NA	NA	NA	NA
Germisara	a550817-4357013-050119-829_G05.CEL	2019	NA	NA	NA	NA	NA	NA	NA	NA	NA	NA	NA	NA	NA	1806	100	422	46	459	358	NA	NA	NA	NA	NA	NA
PI 15 95 68	a550817-4357013-050119-829_G06.CEL	2019	NA	NA	NA	NA	NA	NA	NA	NA	NA	NA	NA	NA	NA	1272	7	303	48	561	349	NA	NA	NA	NA	NA	NA
Gran Jefe	a550817-4357013-050119-829_G07.CEL	2019	NA	NA	NA	NA	NA	NA	NA	NA	NA	NA	NA	NA	NA	1090	0	255	47	543	304	NA	NA	NA	NA	NA	NA
Pleureur	a550817-4357013-050119-829_G08.CEL	2019	NA	NA	NA	NA	NA	NA	NA	NA	NA	NA	NA	NA	NA	931	1	173	39	303	233	NA	NA	NA	NA	NA	NA
Semence comité Dordogne	a550817-4357013-050119-829_G09.CEL	2019	NA	NA	NA	NA	NA	NA	NA	NA	NA	NA	NA	NA	NA	1265	37	239	39	451	362	NA	NA	NA	NA	NA	NA
Laciniata	a550817-4357013-050119-829_G10.CEL	2019	NA	NA	NA	NA	NA	NA	NA	NA	NA	NA	NA	NA	NA	973	0	239	51	235	185	NA	NA	NA	NA	NA	NA
H 102-15	a550817-4357013-050119-829_G11.CEL	2019	NA	NA	NA	NA	NA	NA	NA	NA	NA	NA	NA	NA	NA	1108	32	256	46	443	357	NA	NA	NA	NA	NA	NA
Lacinié Suisse	a550817-4357013-050119-829_G12.CEL	2019	NA	NA	NA	NA	NA	NA	NA	NA	NA	NA	NA	NA	NA	719	1	186	53	183	134	NA	NA	NA	NA	NA	NA
Grappes Suisse	a550817-4357013-050119-829_H01.CEL	2019	NA	NA	NA	NA	NA	NA	NA	NA	NA	NA	NA	NA	NA	765	0	179	46	389	355	NA	NA	NA	NA	NA	NA
Feuilles simples Suisse	a550817-4357013-050119-829_H02.CEL	2019	NA	NA	NA	NA	NA	NA	NA	NA	NA	NA	NA	NA	NA	1035	0	243	47	411	377	NA	NA	NA	NA	NA	NA
108-40	a550817-4357013-050119-829_H03.CEL	2019	NA	NA	NA	NA	NA	NA	NA	NA	NA	NA	NA	NA	NA	NA	NA	NA	NA	NA	NA	NA	NA	NA	NA	NA	NA
110-41	a550817-4357013-050119-829_H04.CEL	2019	NA	NA	NA	NA	NA	NA	NA	NA	NA	NA	NA	NA	NA	NA	NA	NA	NA	NA	NA	NA	NA	NA	NA	NA	NA
110-66	a550817-4357013-050119-829_H05.CEL	2019	NA	NA	NA	NA	NA	NA	NA	NA	NA	NA	NA	NA	NA	NA	NA	NA	NA	NA	NA	NA	NA	NA	NA	NA	NA
113-07	a550817-4357013-050119-829_H06.CEL	2019	NA	NA	NA	NA	NA	NA	NA	NA	NA	NA	NA	NA	NA	NA	NA	NA	NA	NA	NA	NA	NA	NA	NA	NA	NA
113-21	a550817-4357013-050119-829_H07.CEL	2019	NA	NA	NA	NA	NA	NA	NA	NA	NA	NA	NA	NA	NA	NA	NA	NA	NA	NA	NA	NA	NA	NA	NA	NA	NA
118-14	a550817-4357013-050119-829_H08.CEL	2019	NA	NA	NA	NA	NA	NA	NA	NA	NA	NA	NA	NA	NA	NA	NA	NA	NA	NA	NA	NA	NA	NA	NA	NA	NA
129-11	a550817-4357013-050119-829_H09.CEL	2019	NA	NA	NA	NA	NA	NA	NA	NA	NA	NA	NA	NA	NA	NA	NA	NA	NA	NA	NA	NA	NA	NA	NA	NA	NA
129-19	a550817-4357013-050119-829_H10.CEL	2019	NA	NA	NA	NA	NA	NA	NA	NA	NA	NA	NA	NA	NA	NA	NA	NA	NA	NA	NA	NA	NA	NA	NA	NA	NA
131-08	a550817-4357013-050119-829_H11.CEL	2019	NA	NA	NA	NA	NA	NA	NA	NA	NA	NA	NA	NA	NA	NA	NA	NA	NA	NA	NA	NA	NA	NA	NA	NA	NA
131-42	a550817-4357013-050119-829_H12.CEL	2019	NA	NA	NA	NA	NA	NA	NA	NA	NA	NA	NA	NA	NA	NA	NA	NA	NA	NA	NA	NA	NA	NA	NA	NA	NA
